# Supplementary material for: GECSI: Large-scale chromatin state imputation from gene expression
Source: bioRxiv. 2025 Oct 4:2025.10.02.679828. Preprint. [Version 1] doi: 10.1101/2025.10.02.679828 (PMC12621776; doi:10.1101/2025.10.02.679828)
Supplement: Supplement 2 [file media-2.xlsx]

## Sheet: TF ChIP-seq downloading links
https://www.encodeproject.org/metadata/?control_type%21=%2A&status=released&perturbed=false&biosample_ontology.classification=cell+line&assay_title=TF+ChIP-seq&target.investigated_as=transcription+factor&biosample_ontology.term_name=HeLa-S3&biosample_ontology.term_name=MCF-7&biosample_ontology.term_name=Panc1&biosample_ontology.term_name=A549&biosample_ontology.term_name=K562&biosample_ontology.t…
https://www.encodeproject.org/files/ENCFF289ZIR/@@download/ENCFF289ZIR.bed.gz
https://www.encodeproject.org/files/ENCFF919ZSN/@@download/ENCFF919ZSN.bed.gz
https://www.encodeproject.org/files/ENCFF668GIP/@@download/ENCFF668GIP.bed.gz
https://www.encodeproject.org/files/ENCFF704BPD/@@download/ENCFF704BPD.bed.gz
https://www.encodeproject.org/files/ENCFF486MHG/@@download/ENCFF486MHG.bed.gz
https://www.encodeproject.org/files/ENCFF239IMY/@@download/ENCFF239IMY.bed.gz
https://www.encodeproject.org/files/ENCFF780JTP/@@download/ENCFF780JTP.bed.gz
https://www.encodeproject.org/files/ENCFF174JHS/@@download/ENCFF174JHS.bed.gz
https://www.encodeproject.org/files/ENCFF333SWC/@@download/ENCFF333SWC.bed.gz
https://www.encodeproject.org/files/ENCFF329CUQ/@@download/ENCFF329CUQ.bed.gz
https://www.encodeproject.org/files/ENCFF250FJC/@@download/ENCFF250FJC.bed.gz
https://www.encodeproject.org/files/ENCFF340VOQ/@@download/ENCFF340VOQ.bed.gz
https://www.encodeproject.org/files/ENCFF257CCO/@@download/ENCFF257CCO.bed.gz
https://www.encodeproject.org/files/ENCFF232TVP/@@download/ENCFF232TVP.bed.gz
https://www.encodeproject.org/files/ENCFF701DTE/@@download/ENCFF701DTE.bed.gz
https://www.encodeproject.org/files/ENCFF763MXW/@@download/ENCFF763MXW.bed.gz
https://www.encodeproject.org/files/ENCFF044IDV/@@download/ENCFF044IDV.bed.gz
https://www.encodeproject.org/files/ENCFF624UXU/@@download/ENCFF624UXU.bed.gz
https://www.encodeproject.org/files/ENCFF412ERW/@@download/ENCFF412ERW.bed.gz
https://www.encodeproject.org/files/ENCFF518EGY/@@download/ENCFF518EGY.bed.gz
https://www.encodeproject.org/files/ENCFF121HYT/@@download/ENCFF121HYT.bed.gz
https://www.encodeproject.org/files/ENCFF114SGL/@@download/ENCFF114SGL.bed.gz
https://www.encodeproject.org/files/ENCFF811LFF/@@download/ENCFF811LFF.bed.gz
https://www.encodeproject.org/files/ENCFF383BYS/@@download/ENCFF383BYS.bed.gz
https://www.encodeproject.org/files/ENCFF505INE/@@download/ENCFF505INE.bed.gz
https://www.encodeproject.org/files/ENCFF127ZZG/@@download/ENCFF127ZZG.bed.gz
https://www.encodeproject.org/files/ENCFF865UPM/@@download/ENCFF865UPM.bed.gz
https://www.encodeproject.org/files/ENCFF559MTF/@@download/ENCFF559MTF.bed.gz
https://www.encodeproject.org/files/ENCFF876JKA/@@download/ENCFF876JKA.bed.gz
https://www.encodeproject.org/files/ENCFF310TQK/@@download/ENCFF310TQK.bed.gz
https://www.encodeproject.org/files/ENCFF519GKM/@@download/ENCFF519GKM.bed.gz
https://www.encodeproject.org/files/ENCFF162UZN/@@download/ENCFF162UZN.bed.gz
https://www.encodeproject.org/files/ENCFF348EDE/@@download/ENCFF348EDE.bed.gz
https://www.encodeproject.org/files/ENCFF774KWE/@@download/ENCFF774KWE.bed.gz
https://www.encodeproject.org/files/ENCFF430YXJ/@@download/ENCFF430YXJ.bed.gz
https://www.encodeproject.org/files/ENCFF885VKD/@@download/ENCFF885VKD.bed.gz
https://www.encodeproject.org/files/ENCFF302AZX/@@download/ENCFF302AZX.bed.gz
https://www.encodeproject.org/files/ENCFF431BYW/@@download/ENCFF431BYW.bed.gz
https://www.encodeproject.org/files/ENCFF890ZHY/@@download/ENCFF890ZHY.bed.gz
https://www.encodeproject.org/files/ENCFF647OBG/@@download/ENCFF647OBG.bed.gz
https://www.encodeproject.org/files/ENCFF398OOD/@@download/ENCFF398OOD.bed.gz
https://www.encodeproject.org/files/ENCFF310CCS/@@download/ENCFF310CCS.bed.gz
https://www.encodeproject.org/files/ENCFF589PZO/@@download/ENCFF589PZO.bed.gz
https://www.encodeproject.org/files/ENCFF113VGD/@@download/ENCFF113VGD.bed.gz
https://www.encodeproject.org/files/ENCFF751VAZ/@@download/ENCFF751VAZ.bed.gz
https://www.encodeproject.org/files/ENCFF715WGN/@@download/ENCFF715WGN.bed.gz
https://www.encodeproject.org/files/ENCFF446ZSX/@@download/ENCFF446ZSX.bed.gz
https://www.encodeproject.org/files/ENCFF451AII/@@download/ENCFF451AII.bed.gz
https://www.encodeproject.org/files/ENCFF654RRF/@@download/ENCFF654RRF.bed.gz
https://www.encodeproject.org/files/ENCFF865QSV/@@download/ENCFF865QSV.bed.gz
https://www.encodeproject.org/files/ENCFF712AVW/@@download/ENCFF712AVW.bed.gz
https://www.encodeproject.org/files/ENCFF896MPE/@@download/ENCFF896MPE.bed.gz
https://www.encodeproject.org/files/ENCFF221SKA/@@download/ENCFF221SKA.bed.gz
https://www.encodeproject.org/files/ENCFF822FKQ/@@download/ENCFF822FKQ.bed.gz
https://www.encodeproject.org/files/ENCFF847ZHF/@@download/ENCFF847ZHF.bed.gz
https://www.encodeproject.org/files/ENCFF439TJM/@@download/ENCFF439TJM.bed.gz
https://www.encodeproject.org/files/ENCFF005YUC/@@download/ENCFF005YUC.bed.gz
https://www.encodeproject.org/files/ENCFF951PEM/@@download/ENCFF951PEM.bed.gz
https://www.encodeproject.org/files/ENCFF466RZX/@@download/ENCFF466RZX.bed.gz
https://www.encodeproject.org/files/ENCFF973FKS/@@download/ENCFF973FKS.bed.gz
https://www.encodeproject.org/files/ENCFF619GRL/@@download/ENCFF619GRL.bed.gz
https://www.encodeproject.org/files/ENCFF882AEU/@@download/ENCFF882AEU.bed.gz
https://www.encodeproject.org/files/ENCFF198GZQ/@@download/ENCFF198GZQ.bed.gz
https://www.encodeproject.org/files/ENCFF086ZTC/@@download/ENCFF086ZTC.bed.gz
https://www.encodeproject.org/files/ENCFF376FVJ/@@download/ENCFF376FVJ.bed.gz
https://www.encodeproject.org/files/ENCFF382YJO/@@download/ENCFF382YJO.bed.gz
https://www.encodeproject.org/files/ENCFF675PHY/@@download/ENCFF675PHY.bed.gz
https://www.encodeproject.org/files/ENCFF206BGR/@@download/ENCFF206BGR.bed.gz
https://www.encodeproject.org/files/ENCFF142MJD/@@download/ENCFF142MJD.bed.gz
https://www.encodeproject.org/files/ENCFF221TRR/@@download/ENCFF221TRR.bed.gz
https://www.encodeproject.org/files/ENCFF608CXN/@@download/ENCFF608CXN.bed.gz
https://www.encodeproject.org/files/ENCFF908HSL/@@download/ENCFF908HSL.bed.gz
https://www.encodeproject.org/files/ENCFF839JEO/@@download/ENCFF839JEO.bed.gz
https://www.encodeproject.org/files/ENCFF785MSW/@@download/ENCFF785MSW.bed.gz
https://www.encodeproject.org/files/ENCFF797SDL/@@download/ENCFF797SDL.bed.gz
https://www.encodeproject.org/files/ENCFF123FQW/@@download/ENCFF123FQW.bed.gz
https://www.encodeproject.org/files/ENCFF420PYW/@@download/ENCFF420PYW.bed.gz
https://www.encodeproject.org/files/ENCFF279OML/@@download/ENCFF279OML.bed.gz
https://www.encodeproject.org/files/ENCFF782KRV/@@download/ENCFF782KRV.bed.gz
https://www.encodeproject.org/files/ENCFF008LFE/@@download/ENCFF008LFE.bed.gz
https://www.encodeproject.org/files/ENCFF886BDQ/@@download/ENCFF886BDQ.bed.gz
https://www.encodeproject.org/files/ENCFF193LLN/@@download/ENCFF193LLN.bed.gz
https://www.encodeproject.org/files/ENCFF196JQW/@@download/ENCFF196JQW.bed.gz
https://www.encodeproject.org/files/ENCFF714MVQ/@@download/ENCFF714MVQ.bed.gz
https://www.encodeproject.org/files/ENCFF420AQP/@@download/ENCFF420AQP.bed.gz
https://www.encodeproject.org/files/ENCFF713RHL/@@download/ENCFF713RHL.bed.gz
https://www.encodeproject.org/files/ENCFF723DCX/@@download/ENCFF723DCX.bed.gz
https://www.encodeproject.org/files/ENCFF263RCV/@@download/ENCFF263RCV.bed.gz
https://www.encodeproject.org/files/ENCFF423KOE/@@download/ENCFF423KOE.bed.gz
https://www.encodeproject.org/files/ENCFF398UQZ/@@download/ENCFF398UQZ.bed.gz
https://www.encodeproject.org/files/ENCFF104FEX/@@download/ENCFF104FEX.bed.gz
https://www.encodeproject.org/files/ENCFF882ARK/@@download/ENCFF882ARK.bed.gz
https://www.encodeproject.org/files/ENCFF710YJK/@@download/ENCFF710YJK.bed.gz
https://www.encodeproject.org/files/ENCFF832INR/@@download/ENCFF832INR.bed.gz
https://www.encodeproject.org/files/ENCFF440FTA/@@download/ENCFF440FTA.bed.gz
https://www.encodeproject.org/files/ENCFF039IZP/@@download/ENCFF039IZP.bed.gz
https://www.encodeproject.org/files/ENCFF633YUQ/@@download/ENCFF633YUQ.bed.gz
https://www.encodeproject.org/files/ENCFF582SNT/@@download/ENCFF582SNT.bed.gz
https://www.encodeproject.org/files/ENCFF451EDW/@@download/ENCFF451EDW.bed.gz
https://www.encodeproject.org/files/ENCFF746VUX/@@download/ENCFF746VUX.bed.gz
https://www.encodeproject.org/files/ENCFF826GQU/@@download/ENCFF826GQU.bed.gz
https://www.encodeproject.org/files/ENCFF099PYR/@@download/ENCFF099PYR.bed.gz
https://www.encodeproject.org/files/ENCFF014TJO/@@download/ENCFF014TJO.bed.gz
https://www.encodeproject.org/files/ENCFF440JOS/@@download/ENCFF440JOS.bed.gz
https://www.encodeproject.org/files/ENCFF866PJC/@@download/ENCFF866PJC.bed.gz
https://www.encodeproject.org/files/ENCFF769AUF/@@download/ENCFF769AUF.bed.gz
https://www.encodeproject.org/files/ENCFF721NYV/@@download/ENCFF721NYV.bed.gz
https://www.encodeproject.org/files/ENCFF495URV/@@download/ENCFF495URV.bed.gz
https://www.encodeproject.org/files/ENCFF346JDW/@@download/ENCFF346JDW.bed.gz
https://www.encodeproject.org/files/ENCFF934JFA/@@download/ENCFF934JFA.bed.gz
https://www.encodeproject.org/files/ENCFF124UUN/@@download/ENCFF124UUN.bed.gz
https://www.encodeproject.org/files/ENCFF657CTC/@@download/ENCFF657CTC.bed.gz
https://www.encodeproject.org/files/ENCFF996MFL/@@download/ENCFF996MFL.bed.gz
https://www.encodeproject.org/files/ENCFF982PLG/@@download/ENCFF982PLG.bed.gz
https://www.encodeproject.org/files/ENCFF804WYO/@@download/ENCFF804WYO.bed.gz
https://www.encodeproject.org/files/ENCFF215GPK/@@download/ENCFF215GPK.bed.gz
https://www.encodeproject.org/files/ENCFF064WDQ/@@download/ENCFF064WDQ.bed.gz
https://www.encodeproject.org/files/ENCFF749GMT/@@download/ENCFF749GMT.bed.gz
https://www.encodeproject.org/files/ENCFF497ISV/@@download/ENCFF497ISV.bed.gz
https://www.encodeproject.org/files/ENCFF772SCR/@@download/ENCFF772SCR.bed.gz
https://www.encodeproject.org/files/ENCFF688TNZ/@@download/ENCFF688TNZ.bed.gz
https://www.encodeproject.org/files/ENCFF951CCL/@@download/ENCFF951CCL.bed.gz
https://www.encodeproject.org/files/ENCFF589QXC/@@download/ENCFF589QXC.bed.gz
https://www.encodeproject.org/files/ENCFF166QJY/@@download/ENCFF166QJY.bed.gz
https://www.encodeproject.org/files/ENCFF995QMN/@@download/ENCFF995QMN.bed.gz
https://www.encodeproject.org/files/ENCFF258UEW/@@download/ENCFF258UEW.bed.gz
https://www.encodeproject.org/files/ENCFF424JHD/@@download/ENCFF424JHD.bed.gz
https://www.encodeproject.org/files/ENCFF156MUM/@@download/ENCFF156MUM.bed.gz
https://www.encodeproject.org/files/ENCFF030QAM/@@download/ENCFF030QAM.bed.gz
https://www.encodeproject.org/files/ENCFF622LOQ/@@download/ENCFF622LOQ.bed.gz
https://www.encodeproject.org/files/ENCFF119AHD/@@download/ENCFF119AHD.bed.gz
https://www.encodeproject.org/files/ENCFF378LWF/@@download/ENCFF378LWF.bed.gz
https://www.encodeproject.org/files/ENCFF068IGH/@@download/ENCFF068IGH.bed.gz
https://www.encodeproject.org/files/ENCFF489EME/@@download/ENCFF489EME.bed.gz
https://www.encodeproject.org/files/ENCFF648QJE/@@download/ENCFF648QJE.bed.gz
https://www.encodeproject.org/files/ENCFF611FIV/@@download/ENCFF611FIV.bed.gz
https://www.encodeproject.org/files/ENCFF582BHA/@@download/ENCFF582BHA.bed.gz
https://www.encodeproject.org/files/ENCFF131TYZ/@@download/ENCFF131TYZ.bed.gz
https://www.encodeproject.org/files/ENCFF386FQQ/@@download/ENCFF386FQQ.bed.gz
https://www.encodeproject.org/files/ENCFF157DSR/@@download/ENCFF157DSR.bed.gz
https://www.encodeproject.org/files/ENCFF306SZL/@@download/ENCFF306SZL.bed.gz
https://www.encodeproject.org/files/ENCFF458PBB/@@download/ENCFF458PBB.bed.gz
https://www.encodeproject.org/files/ENCFF656HFI/@@download/ENCFF656HFI.bed.gz
https://www.encodeproject.org/files/ENCFF868BGR/@@download/ENCFF868BGR.bed.gz
https://www.encodeproject.org/files/ENCFF064CWA/@@download/ENCFF064CWA.bed.gz
https://www.encodeproject.org/files/ENCFF085GHX/@@download/ENCFF085GHX.bed.gz
https://www.encodeproject.org/files/ENCFF628EUU/@@download/ENCFF628EUU.bed.gz
https://www.encodeproject.org/files/ENCFF198YOJ/@@download/ENCFF198YOJ.bed.gz
https://www.encodeproject.org/files/ENCFF199YFA/@@download/ENCFF199YFA.bed.gz
https://www.encodeproject.org/files/ENCFF069QZX/@@download/ENCFF069QZX.bed.gz
https://www.encodeproject.org/files/ENCFF352KLD/@@download/ENCFF352KLD.bed.gz
https://www.encodeproject.org/files/ENCFF879TPT/@@download/ENCFF879TPT.bed.gz
https://www.encodeproject.org/files/ENCFF428RHR/@@download/ENCFF428RHR.bed.gz
https://www.encodeproject.org/files/ENCFF146SYU/@@download/ENCFF146SYU.bed.gz
https://www.encodeproject.org/files/ENCFF432HLX/@@download/ENCFF432HLX.bed.gz
https://www.encodeproject.org/files/ENCFF493DCP/@@download/ENCFF493DCP.bed.gz
https://www.encodeproject.org/files/ENCFF332AZX/@@download/ENCFF332AZX.bed.gz
https://www.encodeproject.org/files/ENCFF273SBR/@@download/ENCFF273SBR.bed.gz
https://www.encodeproject.org/files/ENCFF191KVV/@@download/ENCFF191KVV.bed.gz
https://www.encodeproject.org/files/ENCFF316WFA/@@download/ENCFF316WFA.bed.gz
https://www.encodeproject.org/files/ENCFF256NXT/@@download/ENCFF256NXT.bed.gz
https://www.encodeproject.org/files/ENCFF436SJS/@@download/ENCFF436SJS.bed.gz
https://www.encodeproject.org/files/ENCFF738LQB/@@download/ENCFF738LQB.bed.gz
https://www.encodeproject.org/files/ENCFF876CUT/@@download/ENCFF876CUT.bed.gz
https://www.encodeproject.org/files/ENCFF763LNJ/@@download/ENCFF763LNJ.bed.gz
https://www.encodeproject.org/files/ENCFF011QFM/@@download/ENCFF011QFM.bed.gz
https://www.encodeproject.org/files/ENCFF453MMH/@@download/ENCFF453MMH.bed.gz
https://www.encodeproject.org/files/ENCFF674KVR/@@download/ENCFF674KVR.bed.gz
https://www.encodeproject.org/files/ENCFF225FXI/@@download/ENCFF225FXI.bed.gz
https://www.encodeproject.org/files/ENCFF504PFQ/@@download/ENCFF504PFQ.bed.gz
https://www.encodeproject.org/files/ENCFF601MBD/@@download/ENCFF601MBD.bed.gz
https://www.encodeproject.org/files/ENCFF169MAE/@@download/ENCFF169MAE.bed.gz
https://www.encodeproject.org/files/ENCFF961ZFW/@@download/ENCFF961ZFW.bed.gz
https://www.encodeproject.org/files/ENCFF723ZRN/@@download/ENCFF723ZRN.bed.gz
https://www.encodeproject.org/files/ENCFF076WTT/@@download/ENCFF076WTT.bed.gz
https://www.encodeproject.org/files/ENCFF759YCY/@@download/ENCFF759YCY.bed.gz
https://www.encodeproject.org/files/ENCFF827JRI/@@download/ENCFF827JRI.bed.gz
https://www.encodeproject.org/files/ENCFF068YYR/@@download/ENCFF068YYR.bed.gz
https://www.encodeproject.org/files/ENCFF164MPE/@@download/ENCFF164MPE.bed.gz
https://www.encodeproject.org/files/ENCFF262MRD/@@download/ENCFF262MRD.bed.gz
https://www.encodeproject.org/files/ENCFF672RKS/@@download/ENCFF672RKS.bed.gz
https://www.encodeproject.org/files/ENCFF163LGN/@@download/ENCFF163LGN.bed.gz
https://www.encodeproject.org/files/ENCFF660PIB/@@download/ENCFF660PIB.bed.gz
https://www.encodeproject.org/files/ENCFF678DJM/@@download/ENCFF678DJM.bed.gz
https://www.encodeproject.org/files/ENCFF566CTX/@@download/ENCFF566CTX.bed.gz
https://www.encodeproject.org/files/ENCFF427RSA/@@download/ENCFF427RSA.bed.gz
https://www.encodeproject.org/files/ENCFF637UJN/@@download/ENCFF637UJN.bed.gz
https://www.encodeproject.org/files/ENCFF005MCX/@@download/ENCFF005MCX.bed.gz
https://www.encodeproject.org/files/ENCFF240MUS/@@download/ENCFF240MUS.bed.gz
https://www.encodeproject.org/files/ENCFF838GFC/@@download/ENCFF838GFC.bed.gz
https://www.encodeproject.org/files/ENCFF215FJJ/@@download/ENCFF215FJJ.bed.gz
https://www.encodeproject.org/files/ENCFF119PKI/@@download/ENCFF119PKI.bed.gz
https://www.encodeproject.org/files/ENCFF466FCB/@@download/ENCFF466FCB.bed.gz
https://www.encodeproject.org/files/ENCFF894YJQ/@@download/ENCFF894YJQ.bed.gz
https://www.encodeproject.org/files/ENCFF702AQS/@@download/ENCFF702AQS.bed.gz
https://www.encodeproject.org/files/ENCFF559ODJ/@@download/ENCFF559ODJ.bed.gz
https://www.encodeproject.org/files/ENCFF820GPR/@@download/ENCFF820GPR.bed.gz
https://www.encodeproject.org/files/ENCFF173QUY/@@download/ENCFF173QUY.bed.gz
https://www.encodeproject.org/files/ENCFF664AZO/@@download/ENCFF664AZO.bed.gz
https://www.encodeproject.org/files/ENCFF076GSK/@@download/ENCFF076GSK.bed.gz
https://www.encodeproject.org/files/ENCFF286IPW/@@download/ENCFF286IPW.bed.gz
https://www.encodeproject.org/files/ENCFF588QRH/@@download/ENCFF588QRH.bed.gz
https://www.encodeproject.org/files/ENCFF280WZN/@@download/ENCFF280WZN.bed.gz
https://www.encodeproject.org/files/ENCFF861ZJL/@@download/ENCFF861ZJL.bed.gz
https://www.encodeproject.org/files/ENCFF663ODL/@@download/ENCFF663ODL.bed.gz
https://www.encodeproject.org/files/ENCFF584QFY/@@download/ENCFF584QFY.bed.gz
https://www.encodeproject.org/files/ENCFF864EBU/@@download/ENCFF864EBU.bed.gz
https://www.encodeproject.org/files/ENCFF761YYL/@@download/ENCFF761YYL.bed.gz
https://www.encodeproject.org/files/ENCFF887WLX/@@download/ENCFF887WLX.bed.gz
https://www.encodeproject.org/files/ENCFF726SWQ/@@download/ENCFF726SWQ.bed.gz
https://www.encodeproject.org/files/ENCFF624ZSR/@@download/ENCFF624ZSR.bed.gz
https://www.encodeproject.org/files/ENCFF652DIB/@@download/ENCFF652DIB.bed.gz
https://www.encodeproject.org/files/ENCFF093KLR/@@download/ENCFF093KLR.bed.gz
https://www.encodeproject.org/files/ENCFF951QPJ/@@download/ENCFF951QPJ.bed.gz
https://www.encodeproject.org/files/ENCFF074OAM/@@download/ENCFF074OAM.bed.gz
https://www.encodeproject.org/files/ENCFF999HNJ/@@download/ENCFF999HNJ.bed.gz
https://www.encodeproject.org/files/ENCFF624RGO/@@download/ENCFF624RGO.bed.gz
https://www.encodeproject.org/files/ENCFF568AZT/@@download/ENCFF568AZT.bed.gz
https://www.encodeproject.org/files/ENCFF425IRA/@@download/ENCFF425IRA.bed.gz
https://www.encodeproject.org/files/ENCFF200SDQ/@@download/ENCFF200SDQ.bed.gz
https://www.encodeproject.org/files/ENCFF163JHE/@@download/ENCFF163JHE.bed.gz
https://www.encodeproject.org/files/ENCFF596RIT/@@download/ENCFF596RIT.bed.gz
https://www.encodeproject.org/files/ENCFF707MDI/@@download/ENCFF707MDI.bed.gz
https://www.encodeproject.org/files/ENCFF562YSV/@@download/ENCFF562YSV.bed.gz
https://www.encodeproject.org/files/ENCFF841GDS/@@download/ENCFF841GDS.bed.gz
https://www.encodeproject.org/files/ENCFF739AJO/@@download/ENCFF739AJO.bed.gz
https://www.encodeproject.org/files/ENCFF205OKL/@@download/ENCFF205OKL.bed.gz
https://www.encodeproject.org/files/ENCFF192WNJ/@@download/ENCFF192WNJ.bed.gz
https://www.encodeproject.org/files/ENCFF548ARU/@@download/ENCFF548ARU.bed.gz
https://www.encodeproject.org/files/ENCFF038AVV/@@download/ENCFF038AVV.bed.gz
https://www.encodeproject.org/files/ENCFF133TSU/@@download/ENCFF133TSU.bed.gz
https://www.encodeproject.org/files/ENCFF160PIE/@@download/ENCFF160PIE.bed.gz
https://www.encodeproject.org/files/ENCFF370YGS/@@download/ENCFF370YGS.bed.gz
https://www.encodeproject.org/files/ENCFF683OFC/@@download/ENCFF683OFC.bed.gz
https://www.encodeproject.org/files/ENCFF130LVT/@@download/ENCFF130LVT.bed.gz
https://www.encodeproject.org/files/ENCFF164JZB/@@download/ENCFF164JZB.bed.gz
https://www.encodeproject.org/files/ENCFF703JHN/@@download/ENCFF703JHN.bed.gz
https://www.encodeproject.org/files/ENCFF301CNM/@@download/ENCFF301CNM.bed.gz
https://www.encodeproject.org/files/ENCFF425AHN/@@download/ENCFF425AHN.bed.gz
https://www.encodeproject.org/files/ENCFF260FYO/@@download/ENCFF260FYO.bed.gz
https://www.encodeproject.org/files/ENCFF385DPO/@@download/ENCFF385DPO.bed.gz
https://www.encodeproject.org/files/ENCFF091NQE/@@download/ENCFF091NQE.bed.gz
https://www.encodeproject.org/files/ENCFF171NEU/@@download/ENCFF171NEU.bed.gz
https://www.encodeproject.org/files/ENCFF373NIO/@@download/ENCFF373NIO.bed.gz
https://www.encodeproject.org/files/ENCFF539MIO/@@download/ENCFF539MIO.bed.gz
https://www.encodeproject.org/files/ENCFF044NSI/@@download/ENCFF044NSI.bed.gz
https://www.encodeproject.org/files/ENCFF442JPI/@@download/ENCFF442JPI.bed.gz
https://www.encodeproject.org/files/ENCFF599KZZ/@@download/ENCFF599KZZ.bed.gz
https://www.encodeproject.org/files/ENCFF258PLH/@@download/ENCFF258PLH.bed.gz
https://www.encodeproject.org/files/ENCFF373SRR/@@download/ENCFF373SRR.bed.gz
https://www.encodeproject.org/files/ENCFF831NDQ/@@download/ENCFF831NDQ.bed.gz
https://www.encodeproject.org/files/ENCFF412KEU/@@download/ENCFF412KEU.bed.gz
https://www.encodeproject.org/files/ENCFF118GMS/@@download/ENCFF118GMS.bed.gz
https://www.encodeproject.org/files/ENCFF561XGT/@@download/ENCFF561XGT.bed.gz
https://www.encodeproject.org/files/ENCFF978MNS/@@download/ENCFF978MNS.bed.gz
https://www.encodeproject.org/files/ENCFF900GTF/@@download/ENCFF900GTF.bed.gz
https://www.encodeproject.org/files/ENCFF652ELW/@@download/ENCFF652ELW.bed.gz
https://www.encodeproject.org/files/ENCFF502QZR/@@download/ENCFF502QZR.bed.gz
https://www.encodeproject.org/files/ENCFF827VVQ/@@download/ENCFF827VVQ.bed.gz
https://www.encodeproject.org/files/ENCFF361NJR/@@download/ENCFF361NJR.bed.gz
https://www.encodeproject.org/files/ENCFF639XYN/@@download/ENCFF639XYN.bed.gz
https://www.encodeproject.org/files/ENCFF417HLM/@@download/ENCFF417HLM.bed.gz
https://www.encodeproject.org/files/ENCFF855PXT/@@download/ENCFF855PXT.bed.gz
https://www.encodeproject.org/files/ENCFF992HUS/@@download/ENCFF992HUS.bed.gz
https://www.encodeproject.org/files/ENCFF936WPZ/@@download/ENCFF936WPZ.bed.gz
https://www.encodeproject.org/files/ENCFF141SMI/@@download/ENCFF141SMI.bed.gz
https://www.encodeproject.org/files/ENCFF652FKO/@@download/ENCFF652FKO.bed.gz
https://www.encodeproject.org/files/ENCFF600KEF/@@download/ENCFF600KEF.bed.gz
https://www.encodeproject.org/files/ENCFF139YNT/@@download/ENCFF139YNT.bed.gz
https://www.encodeproject.org/files/ENCFF432PLY/@@download/ENCFF432PLY.bed.gz
https://www.encodeproject.org/files/ENCFF023IFO/@@download/ENCFF023IFO.bed.gz
https://www.encodeproject.org/files/ENCFF345BUG/@@download/ENCFF345BUG.bed.gz
https://www.encodeproject.org/files/ENCFF946JFA/@@download/ENCFF946JFA.bed.gz
https://www.encodeproject.org/files/ENCFF107DBQ/@@download/ENCFF107DBQ.bed.gz
https://www.encodeproject.org/files/ENCFF976HNC/@@download/ENCFF976HNC.bed.gz
https://www.encodeproject.org/files/ENCFF125GZU/@@download/ENCFF125GZU.bed.gz
https://www.encodeproject.org/files/ENCFF777PKJ/@@download/ENCFF777PKJ.bed.gz
https://www.encodeproject.org/files/ENCFF191NVV/@@download/ENCFF191NVV.bed.gz
https://www.encodeproject.org/files/ENCFF889SYG/@@download/ENCFF889SYG.bed.gz
https://www.encodeproject.org/files/ENCFF088YXY/@@download/ENCFF088YXY.bed.gz
https://www.encodeproject.org/files/ENCFF129FEV/@@download/ENCFF129FEV.bed.gz
https://www.encodeproject.org/files/ENCFF567JIZ/@@download/ENCFF567JIZ.bed.gz
https://www.encodeproject.org/files/ENCFF826QOG/@@download/ENCFF826QOG.bed.gz
https://www.encodeproject.org/files/ENCFF352MAF/@@download/ENCFF352MAF.bed.gz
https://www.encodeproject.org/files/ENCFF489SJO/@@download/ENCFF489SJO.bed.gz
https://www.encodeproject.org/files/ENCFF712HHN/@@download/ENCFF712HHN.bed.gz
https://www.encodeproject.org/files/ENCFF365ETH/@@download/ENCFF365ETH.bed.gz
https://www.encodeproject.org/files/ENCFF314KET/@@download/ENCFF314KET.bed.gz
https://www.encodeproject.org/files/ENCFF240ZHW/@@download/ENCFF240ZHW.bed.gz
https://www.encodeproject.org/files/ENCFF955MFB/@@download/ENCFF955MFB.bed.gz
https://www.encodeproject.org/files/ENCFF718ZFY/@@download/ENCFF718ZFY.bed.gz
https://www.encodeproject.org/files/ENCFF895MHN/@@download/ENCFF895MHN.bed.gz
https://www.encodeproject.org/files/ENCFF475HLY/@@download/ENCFF475HLY.bed.gz
https://www.encodeproject.org/files/ENCFF488IGF/@@download/ENCFF488IGF.bed.gz
https://www.encodeproject.org/files/ENCFF738LQC/@@download/ENCFF738LQC.bed.gz
https://www.encodeproject.org/files/ENCFF213LSA/@@download/ENCFF213LSA.bed.gz
https://www.encodeproject.org/files/ENCFF073UWB/@@download/ENCFF073UWB.bed.gz
https://www.encodeproject.org/files/ENCFF271FEM/@@download/ENCFF271FEM.bed.gz
https://www.encodeproject.org/files/ENCFF634YFK/@@download/ENCFF634YFK.bed.gz
https://www.encodeproject.org/files/ENCFF132AJP/@@download/ENCFF132AJP.bed.gz
https://www.encodeproject.org/files/ENCFF009RFC/@@download/ENCFF009RFC.bed.gz
https://www.encodeproject.org/files/ENCFF029RBI/@@download/ENCFF029RBI.bed.gz
https://www.encodeproject.org/files/ENCFF762CYI/@@download/ENCFF762CYI.bed.gz
https://www.encodeproject.org/files/ENCFF553GPK/@@download/ENCFF553GPK.bed.gz
https://www.encodeproject.org/files/ENCFF558AJI/@@download/ENCFF558AJI.bed.gz
https://www.encodeproject.org/files/ENCFF478SRO/@@download/ENCFF478SRO.bed.gz
https://www.encodeproject.org/files/ENCFF938KVY/@@download/ENCFF938KVY.bed.gz
https://www.encodeproject.org/files/ENCFF473NCJ/@@download/ENCFF473NCJ.bed.gz
https://www.encodeproject.org/files/ENCFF637SIR/@@download/ENCFF637SIR.bed.gz
https://www.encodeproject.org/files/ENCFF410RJD/@@download/ENCFF410RJD.bed.gz
https://www.encodeproject.org/files/ENCFF680JMZ/@@download/ENCFF680JMZ.bed.gz
https://www.encodeproject.org/files/ENCFF725PAR/@@download/ENCFF725PAR.bed.gz
https://www.encodeproject.org/files/ENCFF845TYG/@@download/ENCFF845TYG.bed.gz
https://www.encodeproject.org/files/ENCFF452NTN/@@download/ENCFF452NTN.bed.gz
https://www.encodeproject.org/files/ENCFF692RPA/@@download/ENCFF692RPA.bed.gz
https://www.encodeproject.org/files/ENCFF376AEL/@@download/ENCFF376AEL.bed.gz
https://www.encodeproject.org/files/ENCFF571DGT/@@download/ENCFF571DGT.bed.gz
https://www.encodeproject.org/files/ENCFF588GNU/@@download/ENCFF588GNU.bed.gz
https://www.encodeproject.org/files/ENCFF242YZU/@@download/ENCFF242YZU.bed.gz
https://www.encodeproject.org/files/ENCFF992EBV/@@download/ENCFF992EBV.bed.gz
https://www.encodeproject.org/files/ENCFF501XJP/@@download/ENCFF501XJP.bed.gz
https://www.encodeproject.org/files/ENCFF291VFT/@@download/ENCFF291VFT.bed.gz
https://www.encodeproject.org/files/ENCFF361EVH/@@download/ENCFF361EVH.bed.gz
https://www.encodeproject.org/files/ENCFF497OQD/@@download/ENCFF497OQD.bed.gz
https://www.encodeproject.org/files/ENCFF727RNJ/@@download/ENCFF727RNJ.bed.gz
https://www.encodeproject.org/files/ENCFF138LHE/@@download/ENCFF138LHE.bed.gz
https://www.encodeproject.org/files/ENCFF975LZF/@@download/ENCFF975LZF.bed.gz
https://www.encodeproject.org/files/ENCFF053UZX/@@download/ENCFF053UZX.bed.gz
https://www.encodeproject.org/files/ENCFF114CWH/@@download/ENCFF114CWH.bed.gz
https://www.encodeproject.org/files/ENCFF766VUQ/@@download/ENCFF766VUQ.bed.gz
https://www.encodeproject.org/files/ENCFF612EIU/@@download/ENCFF612EIU.bed.gz
https://www.encodeproject.org/files/ENCFF031NTF/@@download/ENCFF031NTF.bed.gz
https://www.encodeproject.org/files/ENCFF385LDF/@@download/ENCFF385LDF.bed.gz
https://www.encodeproject.org/files/ENCFF776PGI/@@download/ENCFF776PGI.bed.gz
https://www.encodeproject.org/files/ENCFF823KCM/@@download/ENCFF823KCM.bed.gz
https://www.encodeproject.org/files/ENCFF760KQS/@@download/ENCFF760KQS.bed.gz
https://www.encodeproject.org/files/ENCFF890WJZ/@@download/ENCFF890WJZ.bed.gz
https://www.encodeproject.org/files/ENCFF308NZT/@@download/ENCFF308NZT.bed.gz
https://www.encodeproject.org/files/ENCFF172KBM/@@download/ENCFF172KBM.bed.gz
https://www.encodeproject.org/files/ENCFF257JVF/@@download/ENCFF257JVF.bed.gz
https://www.encodeproject.org/files/ENCFF598BZD/@@download/ENCFF598BZD.bed.gz
https://www.encodeproject.org/files/ENCFF804MKP/@@download/ENCFF804MKP.bed.gz
https://www.encodeproject.org/files/ENCFF190CGV/@@download/ENCFF190CGV.bed.gz
https://www.encodeproject.org/files/ENCFF744HVD/@@download/ENCFF744HVD.bed.gz
https://www.encodeproject.org/files/ENCFF079UOJ/@@download/ENCFF079UOJ.bed.gz
https://www.encodeproject.org/files/ENCFF666XCS/@@download/ENCFF666XCS.bed.gz
https://www.encodeproject.org/files/ENCFF467VSF/@@download/ENCFF467VSF.bed.gz
https://www.encodeproject.org/files/ENCFF742ZHT/@@download/ENCFF742ZHT.bed.gz
https://www.encodeproject.org/files/ENCFF746GDG/@@download/ENCFF746GDG.bed.gz
https://www.encodeproject.org/files/ENCFF639KLW/@@download/ENCFF639KLW.bed.gz
https://www.encodeproject.org/files/ENCFF728KFD/@@download/ENCFF728KFD.bed.gz
https://www.encodeproject.org/files/ENCFF808XJN/@@download/ENCFF808XJN.bed.gz
https://www.encodeproject.org/files/ENCFF785NTC/@@download/ENCFF785NTC.bed.gz
https://www.encodeproject.org/files/ENCFF542DEP/@@download/ENCFF542DEP.bed.gz
https://www.encodeproject.org/files/ENCFF764HIS/@@download/ENCFF764HIS.bed.gz
https://www.encodeproject.org/files/ENCFF696OTJ/@@download/ENCFF696OTJ.bed.gz
https://www.encodeproject.org/files/ENCFF715QJD/@@download/ENCFF715QJD.bed.gz
https://www.encodeproject.org/files/ENCFF438IYI/@@download/ENCFF438IYI.bed.gz
https://www.encodeproject.org/files/ENCFF793HSJ/@@download/ENCFF793HSJ.bed.gz
https://www.encodeproject.org/files/ENCFF925GLW/@@download/ENCFF925GLW.bed.gz
https://www.encodeproject.org/files/ENCFF099RDJ/@@download/ENCFF099RDJ.bed.gz
https://www.encodeproject.org/files/ENCFF603NUV/@@download/ENCFF603NUV.bed.gz
https://www.encodeproject.org/files/ENCFF711ILQ/@@download/ENCFF711ILQ.bed.gz
https://www.encodeproject.org/files/ENCFF994LMJ/@@download/ENCFF994LMJ.bed.gz
https://www.encodeproject.org/files/ENCFF950IYB/@@download/ENCFF950IYB.bed.gz
https://www.encodeproject.org/files/ENCFF266YHW/@@download/ENCFF266YHW.bed.gz
https://www.encodeproject.org/files/ENCFF255QDL/@@download/ENCFF255QDL.bed.gz
https://www.encodeproject.org/files/ENCFF712ZNR/@@download/ENCFF712ZNR.bed.gz
https://www.encodeproject.org/files/ENCFF645QRU/@@download/ENCFF645QRU.bed.gz
https://www.encodeproject.org/files/ENCFF002XEC/@@download/ENCFF002XEC.bed.gz
https://www.encodeproject.org/files/ENCFF061ZIT/@@download/ENCFF061ZIT.bed.gz
https://www.encodeproject.org/files/ENCFF246USC/@@download/ENCFF246USC.bed.gz
https://www.encodeproject.org/files/ENCFF808QUD/@@download/ENCFF808QUD.bed.gz
https://www.encodeproject.org/files/ENCFF242ULW/@@download/ENCFF242ULW.bed.gz
https://www.encodeproject.org/files/ENCFF884QQW/@@download/ENCFF884QQW.bed.gz
https://www.encodeproject.org/files/ENCFF308STQ/@@download/ENCFF308STQ.bed.gz
https://www.encodeproject.org/files/ENCFF556SMM/@@download/ENCFF556SMM.bed.gz
https://www.encodeproject.org/files/ENCFF401HSI/@@download/ENCFF401HSI.bed.gz
https://www.encodeproject.org/files/ENCFF136DDO/@@download/ENCFF136DDO.bed.gz
https://www.encodeproject.org/files/ENCFF209ZVL/@@download/ENCFF209ZVL.bed.gz
https://www.encodeproject.org/files/ENCFF100KKH/@@download/ENCFF100KKH.bed.gz
https://www.encodeproject.org/files/ENCFF101SEZ/@@download/ENCFF101SEZ.bed.gz
https://www.encodeproject.org/files/ENCFF649VNE/@@download/ENCFF649VNE.bed.gz
https://www.encodeproject.org/files/ENCFF754ZWP/@@download/ENCFF754ZWP.bed.gz
https://www.encodeproject.org/files/ENCFF958OUE/@@download/ENCFF958OUE.bed.gz
https://www.encodeproject.org/files/ENCFF837NNR/@@download/ENCFF837NNR.bed.gz
https://www.encodeproject.org/files/ENCFF402DQD/@@download/ENCFF402DQD.bed.gz
https://www.encodeproject.org/files/ENCFF284JVS/@@download/ENCFF284JVS.bed.gz
https://www.encodeproject.org/files/ENCFF937QTP/@@download/ENCFF937QTP.bed.gz
https://www.encodeproject.org/files/ENCFF087KDW/@@download/ENCFF087KDW.bed.gz
https://www.encodeproject.org/files/ENCFF718VHT/@@download/ENCFF718VHT.bed.gz
https://www.encodeproject.org/files/ENCFF869OOK/@@download/ENCFF869OOK.bed.gz
https://www.encodeproject.org/files/ENCFF377XCI/@@download/ENCFF377XCI.bed.gz
https://www.encodeproject.org/files/ENCFF096JDA/@@download/ENCFF096JDA.bed.gz
https://www.encodeproject.org/files/ENCFF346KIW/@@download/ENCFF346KIW.bed.gz
https://www.encodeproject.org/files/ENCFF154IVU/@@download/ENCFF154IVU.bed.gz
https://www.encodeproject.org/files/ENCFF049SMR/@@download/ENCFF049SMR.bed.gz
https://www.encodeproject.org/files/ENCFF089YRX/@@download/ENCFF089YRX.bed.gz
https://www.encodeproject.org/files/ENCFF264GAF/@@download/ENCFF264GAF.bed.gz
https://www.encodeproject.org/files/ENCFF270GMO/@@download/ENCFF270GMO.bed.gz
https://www.encodeproject.org/files/ENCFF817TGF/@@download/ENCFF817TGF.bed.gz
https://www.encodeproject.org/files/ENCFF630YVJ/@@download/ENCFF630YVJ.bed.gz
https://www.encodeproject.org/files/ENCFF399YOO/@@download/ENCFF399YOO.bed.gz
https://www.encodeproject.org/files/ENCFF128AZO/@@download/ENCFF128AZO.bed.gz
https://www.encodeproject.org/files/ENCFF372PXU/@@download/ENCFF372PXU.bed.gz
https://www.encodeproject.org/files/ENCFF716VWY/@@download/ENCFF716VWY.bed.gz
https://www.encodeproject.org/files/ENCFF486BXB/@@download/ENCFF486BXB.bed.gz
https://www.encodeproject.org/files/ENCFF374EFU/@@download/ENCFF374EFU.bed.gz
https://www.encodeproject.org/files/ENCFF904RTN/@@download/ENCFF904RTN.bed.gz
https://www.encodeproject.org/files/ENCFF946CTR/@@download/ENCFF946CTR.bed.gz
https://www.encodeproject.org/files/ENCFF970QKS/@@download/ENCFF970QKS.bed.gz
https://www.encodeproject.org/files/ENCFF192ASP/@@download/ENCFF192ASP.bed.gz
https://www.encodeproject.org/files/ENCFF497SIC/@@download/ENCFF497SIC.bed.gz
https://www.encodeproject.org/files/ENCFF502RNC/@@download/ENCFF502RNC.bed.gz
https://www.encodeproject.org/files/ENCFF700TAS/@@download/ENCFF700TAS.bed.gz
https://www.encodeproject.org/files/ENCFF978KGB/@@download/ENCFF978KGB.bed.gz
https://www.encodeproject.org/files/ENCFF656PGC/@@download/ENCFF656PGC.bed.gz
https://www.encodeproject.org/files/ENCFF806AQE/@@download/ENCFF806AQE.bed.gz
https://www.encodeproject.org/files/ENCFF963FVR/@@download/ENCFF963FVR.bed.gz
https://www.encodeproject.org/files/ENCFF885PQR/@@download/ENCFF885PQR.bed.gz
https://www.encodeproject.org/files/ENCFF115KRO/@@download/ENCFF115KRO.bed.gz
https://www.encodeproject.org/files/ENCFF328SRN/@@download/ENCFF328SRN.bed.gz
https://www.encodeproject.org/files/ENCFF948RVA/@@download/ENCFF948RVA.bed.gz
https://www.encodeproject.org/files/ENCFF600MKH/@@download/ENCFF600MKH.bed.gz
https://www.encodeproject.org/files/ENCFF355HRT/@@download/ENCFF355HRT.bed.gz
https://www.encodeproject.org/files/ENCFF174AVU/@@download/ENCFF174AVU.bed.gz
https://www.encodeproject.org/files/ENCFF214KLO/@@download/ENCFF214KLO.bed.gz
https://www.encodeproject.org/files/ENCFF509ZLE/@@download/ENCFF509ZLE.bed.gz
https://www.encodeproject.org/files/ENCFF257FUV/@@download/ENCFF257FUV.bed.gz
https://www.encodeproject.org/files/ENCFF050QMU/@@download/ENCFF050QMU.bed.gz
https://www.encodeproject.org/files/ENCFF214SNH/@@download/ENCFF214SNH.bed.gz
https://www.encodeproject.org/files/ENCFF642BLI/@@download/ENCFF642BLI.bed.gz
https://www.encodeproject.org/files/ENCFF683WRK/@@download/ENCFF683WRK.bed.gz
https://www.encodeproject.org/files/ENCFF197SXI/@@download/ENCFF197SXI.bed.gz
https://www.encodeproject.org/files/ENCFF303CVC/@@download/ENCFF303CVC.bed.gz
https://www.encodeproject.org/files/ENCFF260APL/@@download/ENCFF260APL.bed.gz
https://www.encodeproject.org/files/ENCFF089XCL/@@download/ENCFF089XCL.bed.gz
https://www.encodeproject.org/files/ENCFF510SAT/@@download/ENCFF510SAT.bed.gz
https://www.encodeproject.org/files/ENCFF737MXG/@@download/ENCFF737MXG.bed.gz
https://www.encodeproject.org/files/ENCFF643LFY/@@download/ENCFF643LFY.bed.gz
https://www.encodeproject.org/files/ENCFF081USG/@@download/ENCFF081USG.bed.gz
https://www.encodeproject.org/files/ENCFF823RYG/@@download/ENCFF823RYG.bed.gz
https://www.encodeproject.org/files/ENCFF022KBK/@@download/ENCFF022KBK.bed.gz
https://www.encodeproject.org/files/ENCFF566PRZ/@@download/ENCFF566PRZ.bed.gz
https://www.encodeproject.org/files/ENCFF972OBR/@@download/ENCFF972OBR.bed.gz
https://www.encodeproject.org/files/ENCFF086TAD/@@download/ENCFF086TAD.bed.gz
https://www.encodeproject.org/files/ENCFF168BDU/@@download/ENCFF168BDU.bed.gz
https://www.encodeproject.org/files/ENCFF624CRN/@@download/ENCFF624CRN.bed.gz
https://www.encodeproject.org/files/ENCFF384KWP/@@download/ENCFF384KWP.bed.gz
https://www.encodeproject.org/files/ENCFF878FBM/@@download/ENCFF878FBM.bed.gz
https://www.encodeproject.org/files/ENCFF744QAC/@@download/ENCFF744QAC.bed.gz
https://www.encodeproject.org/files/ENCFF187BVL/@@download/ENCFF187BVL.bed.gz
https://www.encodeproject.org/files/ENCFF238UKB/@@download/ENCFF238UKB.bed.gz
https://www.encodeproject.org/files/ENCFF171FVU/@@download/ENCFF171FVU.bed.gz
https://www.encodeproject.org/files/ENCFF004HXL/@@download/ENCFF004HXL.bed.gz
https://www.encodeproject.org/files/ENCFF414RES/@@download/ENCFF414RES.bed.gz
https://www.encodeproject.org/files/ENCFF895RNS/@@download/ENCFF895RNS.bed.gz
https://www.encodeproject.org/files/ENCFF245XOL/@@download/ENCFF245XOL.bed.gz
https://www.encodeproject.org/files/ENCFF260XMT/@@download/ENCFF260XMT.bed.gz
https://www.encodeproject.org/files/ENCFF786NAO/@@download/ENCFF786NAO.bed.gz
https://www.encodeproject.org/files/ENCFF209WPT/@@download/ENCFF209WPT.bed.gz
https://www.encodeproject.org/files/ENCFF305OER/@@download/ENCFF305OER.bed.gz
https://www.encodeproject.org/files/ENCFF350OMH/@@download/ENCFF350OMH.bed.gz
https://www.encodeproject.org/files/ENCFF822VKJ/@@download/ENCFF822VKJ.bed.gz
https://www.encodeproject.org/files/ENCFF455TWM/@@download/ENCFF455TWM.bed.gz
https://www.encodeproject.org/files/ENCFF022GRJ/@@download/ENCFF022GRJ.bed.gz
https://www.encodeproject.org/files/ENCFF671ZGP/@@download/ENCFF671ZGP.bed.gz
https://www.encodeproject.org/files/ENCFF626EEU/@@download/ENCFF626EEU.bed.gz
https://www.encodeproject.org/files/ENCFF944IDN/@@download/ENCFF944IDN.bed.gz
https://www.encodeproject.org/files/ENCFF640ZIN/@@download/ENCFF640ZIN.bed.gz
https://www.encodeproject.org/files/ENCFF479HJF/@@download/ENCFF479HJF.bed.gz
https://www.encodeproject.org/files/ENCFF627RSK/@@download/ENCFF627RSK.bed.gz
https://www.encodeproject.org/files/ENCFF857LGS/@@download/ENCFF857LGS.bed.gz
https://www.encodeproject.org/files/ENCFF461QQT/@@download/ENCFF461QQT.bed.gz
https://www.encodeproject.org/files/ENCFF136KLM/@@download/ENCFF136KLM.bed.gz
https://www.encodeproject.org/files/ENCFF700GPU/@@download/ENCFF700GPU.bed.gz
https://www.encodeproject.org/files/ENCFF131BRD/@@download/ENCFF131BRD.bed.gz
https://www.encodeproject.org/files/ENCFF433ERT/@@download/ENCFF433ERT.bed.gz
https://www.encodeproject.org/files/ENCFF114VAI/@@download/ENCFF114VAI.bed.gz
https://www.encodeproject.org/files/ENCFF082QHP/@@download/ENCFF082QHP.bed.gz
https://www.encodeproject.org/files/ENCFF263VIC/@@download/ENCFF263VIC.bed.gz
https://www.encodeproject.org/files/ENCFF524ZER/@@download/ENCFF524ZER.bed.gz
https://www.encodeproject.org/files/ENCFF135JMT/@@download/ENCFF135JMT.bed.gz
https://www.encodeproject.org/files/ENCFF889XXJ/@@download/ENCFF889XXJ.bed.gz
https://www.encodeproject.org/files/ENCFF986SXD/@@download/ENCFF986SXD.bed.gz
https://www.encodeproject.org/files/ENCFF065RZP/@@download/ENCFF065RZP.bed.gz
https://www.encodeproject.org/files/ENCFF341OLL/@@download/ENCFF341OLL.bed.gz
https://www.encodeproject.org/files/ENCFF672NSF/@@download/ENCFF672NSF.bed.gz
https://www.encodeproject.org/files/ENCFF998LIR/@@download/ENCFF998LIR.bed.gz
https://www.encodeproject.org/files/ENCFF678TXX/@@download/ENCFF678TXX.bed.gz
https://www.encodeproject.org/files/ENCFF158YBV/@@download/ENCFF158YBV.bed.gz
https://www.encodeproject.org/files/ENCFF362JHQ/@@download/ENCFF362JHQ.bed.gz
https://www.encodeproject.org/files/ENCFF199GFU/@@download/ENCFF199GFU.bed.gz
https://www.encodeproject.org/files/ENCFF448JWW/@@download/ENCFF448JWW.bed.gz
https://www.encodeproject.org/files/ENCFF929XBL/@@download/ENCFF929XBL.bed.gz
https://www.encodeproject.org/files/ENCFF398TIE/@@download/ENCFF398TIE.bed.gz
https://www.encodeproject.org/files/ENCFF557FUM/@@download/ENCFF557FUM.bed.gz
https://www.encodeproject.org/files/ENCFF049BWK/@@download/ENCFF049BWK.bed.gz
https://www.encodeproject.org/files/ENCFF802NHC/@@download/ENCFF802NHC.bed.gz
https://www.encodeproject.org/files/ENCFF405BKB/@@download/ENCFF405BKB.bed.gz
https://www.encodeproject.org/files/ENCFF488DML/@@download/ENCFF488DML.bed.gz
https://www.encodeproject.org/files/ENCFF480YAW/@@download/ENCFF480YAW.bed.gz
https://www.encodeproject.org/files/ENCFF938ZPZ/@@download/ENCFF938ZPZ.bed.gz
https://www.encodeproject.org/files/ENCFF835WKW/@@download/ENCFF835WKW.bed.gz
https://www.encodeproject.org/files/ENCFF331BSI/@@download/ENCFF331BSI.bed.gz
https://www.encodeproject.org/files/ENCFF076ESL/@@download/ENCFF076ESL.bed.gz
https://www.encodeproject.org/files/ENCFF190LEQ/@@download/ENCFF190LEQ.bed.gz
https://www.encodeproject.org/files/ENCFF768VRG/@@download/ENCFF768VRG.bed.gz
https://www.encodeproject.org/files/ENCFF640AKG/@@download/ENCFF640AKG.bed.gz
https://www.encodeproject.org/files/ENCFF087EVW/@@download/ENCFF087EVW.bed.gz
https://www.encodeproject.org/files/ENCFF992KZC/@@download/ENCFF992KZC.bed.gz
https://www.encodeproject.org/files/ENCFF603PUS/@@download/ENCFF603PUS.bed.gz
https://www.encodeproject.org/files/ENCFF456USL/@@download/ENCFF456USL.bed.gz
https://www.encodeproject.org/files/ENCFF118UKC/@@download/ENCFF118UKC.bed.gz
https://www.encodeproject.org/files/ENCFF450JNO/@@download/ENCFF450JNO.bed.gz
https://www.encodeproject.org/files/ENCFF378GRS/@@download/ENCFF378GRS.bed.gz
https://www.encodeproject.org/files/ENCFF372DFI/@@download/ENCFF372DFI.bed.gz
https://www.encodeproject.org/files/ENCFF387KML/@@download/ENCFF387KML.bed.gz
https://www.encodeproject.org/files/ENCFF453YPR/@@download/ENCFF453YPR.bed.gz
https://www.encodeproject.org/files/ENCFF422TZK/@@download/ENCFF422TZK.bed.gz
https://www.encodeproject.org/files/ENCFF062UNZ/@@download/ENCFF062UNZ.bed.gz
https://www.encodeproject.org/files/ENCFF358INM/@@download/ENCFF358INM.bed.gz
https://www.encodeproject.org/files/ENCFF522LHU/@@download/ENCFF522LHU.bed.gz
https://www.encodeproject.org/files/ENCFF070XVL/@@download/ENCFF070XVL.bed.gz
https://www.encodeproject.org/files/ENCFF732NHA/@@download/ENCFF732NHA.bed.gz
https://www.encodeproject.org/files/ENCFF314CDT/@@download/ENCFF314CDT.bed.gz
https://www.encodeproject.org/files/ENCFF409YKQ/@@download/ENCFF409YKQ.bed.gz
https://www.encodeproject.org/files/ENCFF254ZDA/@@download/ENCFF254ZDA.bed.gz
https://www.encodeproject.org/files/ENCFF192IHI/@@download/ENCFF192IHI.bed.gz
https://www.encodeproject.org/files/ENCFF871PDU/@@download/ENCFF871PDU.bed.gz
https://www.encodeproject.org/files/ENCFF469ZBB/@@download/ENCFF469ZBB.bed.gz
https://www.encodeproject.org/files/ENCFF582HAZ/@@download/ENCFF582HAZ.bed.gz
https://www.encodeproject.org/files/ENCFF773RNU/@@download/ENCFF773RNU.bed.gz
https://www.encodeproject.org/files/ENCFF604LXR/@@download/ENCFF604LXR.bed.gz
https://www.encodeproject.org/files/ENCFF271MJE/@@download/ENCFF271MJE.bed.gz
https://www.encodeproject.org/files/ENCFF439SWX/@@download/ENCFF439SWX.bed.gz
https://www.encodeproject.org/files/ENCFF675ARG/@@download/ENCFF675ARG.bed.gz
https://www.encodeproject.org/files/ENCFF653DNY/@@download/ENCFF653DNY.bed.gz
https://www.encodeproject.org/files/ENCFF518ZKO/@@download/ENCFF518ZKO.bed.gz
https://www.encodeproject.org/files/ENCFF362PMI/@@download/ENCFF362PMI.bed.gz
https://www.encodeproject.org/files/ENCFF120BVS/@@download/ENCFF120BVS.bed.gz
https://www.encodeproject.org/files/ENCFF974SGQ/@@download/ENCFF974SGQ.bed.gz
https://www.encodeproject.org/files/ENCFF659FLZ/@@download/ENCFF659FLZ.bed.gz
https://www.encodeproject.org/files/ENCFF637PFI/@@download/ENCFF637PFI.bed.gz
https://www.encodeproject.org/files/ENCFF170GIQ/@@download/ENCFF170GIQ.bed.gz
https://www.encodeproject.org/files/ENCFF370XOM/@@download/ENCFF370XOM.bed.gz
https://www.encodeproject.org/files/ENCFF283FBB/@@download/ENCFF283FBB.bed.gz
https://www.encodeproject.org/files/ENCFF718IGO/@@download/ENCFF718IGO.bed.gz
https://www.encodeproject.org/files/ENCFF039TWK/@@download/ENCFF039TWK.bed.gz
https://www.encodeproject.org/files/ENCFF854SNX/@@download/ENCFF854SNX.bed.gz
https://www.encodeproject.org/files/ENCFF866ARI/@@download/ENCFF866ARI.bed.gz
https://www.encodeproject.org/files/ENCFF236CPT/@@download/ENCFF236CPT.bed.gz
https://www.encodeproject.org/files/ENCFF772UYI/@@download/ENCFF772UYI.bed.gz
https://www.encodeproject.org/files/ENCFF093BBG/@@download/ENCFF093BBG.bed.gz
https://www.encodeproject.org/files/ENCFF146GZZ/@@download/ENCFF146GZZ.bed.gz
https://www.encodeproject.org/files/ENCFF486IUH/@@download/ENCFF486IUH.bed.gz
https://www.encodeproject.org/files/ENCFF143QCD/@@download/ENCFF143QCD.bed.gz
https://www.encodeproject.org/files/ENCFF821MKR/@@download/ENCFF821MKR.bed.gz
https://www.encodeproject.org/files/ENCFF293NUD/@@download/ENCFF293NUD.bed.gz
https://www.encodeproject.org/files/ENCFF055QPX/@@download/ENCFF055QPX.bed.gz
https://www.encodeproject.org/files/ENCFF408XPG/@@download/ENCFF408XPG.bed.gz
https://www.encodeproject.org/files/ENCFF216ISR/@@download/ENCFF216ISR.bed.gz
https://www.encodeproject.org/files/ENCFF442AHG/@@download/ENCFF442AHG.bed.gz
https://www.encodeproject.org/files/ENCFF458VJS/@@download/ENCFF458VJS.bed.gz
https://www.encodeproject.org/files/ENCFF103YZQ/@@download/ENCFF103YZQ.bed.gz
https://www.encodeproject.org/files/ENCFF589EVD/@@download/ENCFF589EVD.bed.gz
https://www.encodeproject.org/files/ENCFF328SSL/@@download/ENCFF328SSL.bed.gz
https://www.encodeproject.org/files/ENCFF423CWQ/@@download/ENCFF423CWQ.bed.gz
https://www.encodeproject.org/files/ENCFF923GDR/@@download/ENCFF923GDR.bed.gz
https://www.encodeproject.org/files/ENCFF795AWO/@@download/ENCFF795AWO.bed.gz
https://www.encodeproject.org/files/ENCFF879KUL/@@download/ENCFF879KUL.bed.gz
https://www.encodeproject.org/files/ENCFF562UOF/@@download/ENCFF562UOF.bed.gz
https://www.encodeproject.org/files/ENCFF863JMY/@@download/ENCFF863JMY.bed.gz
https://www.encodeproject.org/files/ENCFF060IPX/@@download/ENCFF060IPX.bed.gz
https://www.encodeproject.org/files/ENCFF823WVL/@@download/ENCFF823WVL.bed.gz
https://www.encodeproject.org/files/ENCFF502SCY/@@download/ENCFF502SCY.bed.gz
https://www.encodeproject.org/files/ENCFF922RHM/@@download/ENCFF922RHM.bed.gz
https://www.encodeproject.org/files/ENCFF856QFA/@@download/ENCFF856QFA.bed.gz
https://www.encodeproject.org/files/ENCFF014HYS/@@download/ENCFF014HYS.bed.gz
https://www.encodeproject.org/files/ENCFF868DTR/@@download/ENCFF868DTR.bed.gz
https://www.encodeproject.org/files/ENCFF159END/@@download/ENCFF159END.bed.gz
https://www.encodeproject.org/files/ENCFF445CZX/@@download/ENCFF445CZX.bed.gz
https://www.encodeproject.org/files/ENCFF894XVP/@@download/ENCFF894XVP.bed.gz
https://www.encodeproject.org/files/ENCFF397YRO/@@download/ENCFF397YRO.bed.gz
https://www.encodeproject.org/files/ENCFF266MUT/@@download/ENCFF266MUT.bed.gz
https://www.encodeproject.org/files/ENCFF922FRH/@@download/ENCFF922FRH.bed.gz
https://www.encodeproject.org/files/ENCFF671QBO/@@download/ENCFF671QBO.bed.gz
https://www.encodeproject.org/files/ENCFF293HRO/@@download/ENCFF293HRO.bed.gz
https://www.encodeproject.org/files/ENCFF094FBP/@@download/ENCFF094FBP.bed.gz
https://www.encodeproject.org/files/ENCFF405YXO/@@download/ENCFF405YXO.bed.gz
https://www.encodeproject.org/files/ENCFF374HXP/@@download/ENCFF374HXP.bed.gz
https://www.encodeproject.org/files/ENCFF778FIE/@@download/ENCFF778FIE.bed.gz
https://www.encodeproject.org/files/ENCFF295XBK/@@download/ENCFF295XBK.bed.gz
https://www.encodeproject.org/files/ENCFF771XZZ/@@download/ENCFF771XZZ.bed.gz
https://www.encodeproject.org/files/ENCFF391XMO/@@download/ENCFF391XMO.bed.gz
https://www.encodeproject.org/files/ENCFF510PVQ/@@download/ENCFF510PVQ.bed.gz
https://www.encodeproject.org/files/ENCFF570YIC/@@download/ENCFF570YIC.bed.gz
https://www.encodeproject.org/files/ENCFF180XUM/@@download/ENCFF180XUM.bed.gz
https://www.encodeproject.org/files/ENCFF359ZQQ/@@download/ENCFF359ZQQ.bed.gz
https://www.encodeproject.org/files/ENCFF451AEQ/@@download/ENCFF451AEQ.bed.gz
https://www.encodeproject.org/files/ENCFF661EUX/@@download/ENCFF661EUX.bed.gz
https://www.encodeproject.org/files/ENCFF601WHE/@@download/ENCFF601WHE.bed.gz
https://www.encodeproject.org/files/ENCFF415YWK/@@download/ENCFF415YWK.bed.gz
https://www.encodeproject.org/files/ENCFF118ATD/@@download/ENCFF118ATD.bed.gz
https://www.encodeproject.org/files/ENCFF326CIT/@@download/ENCFF326CIT.bed.gz
https://www.encodeproject.org/files/ENCFF206LMB/@@download/ENCFF206LMB.bed.gz
https://www.encodeproject.org/files/ENCFF372YFU/@@download/ENCFF372YFU.bed.gz
https://www.encodeproject.org/files/ENCFF955FRU/@@download/ENCFF955FRU.bed.gz
https://www.encodeproject.org/files/ENCFF445XYV/@@download/ENCFF445XYV.bed.gz
https://www.encodeproject.org/files/ENCFF991XSG/@@download/ENCFF991XSG.bed.gz
https://www.encodeproject.org/files/ENCFF414GKA/@@download/ENCFF414GKA.bed.gz
https://www.encodeproject.org/files/ENCFF541VYN/@@download/ENCFF541VYN.bed.gz
https://www.encodeproject.org/files/ENCFF029PAA/@@download/ENCFF029PAA.bed.gz
https://www.encodeproject.org/files/ENCFF130WQT/@@download/ENCFF130WQT.bed.gz
https://www.encodeproject.org/files/ENCFF594JNI/@@download/ENCFF594JNI.bed.gz
https://www.encodeproject.org/files/ENCFF443FKS/@@download/ENCFF443FKS.bed.gz
https://www.encodeproject.org/files/ENCFF349HIP/@@download/ENCFF349HIP.bed.gz
https://www.encodeproject.org/files/ENCFF409PJJ/@@download/ENCFF409PJJ.bed.gz
https://www.encodeproject.org/files/ENCFF999NWQ/@@download/ENCFF999NWQ.bed.gz
https://www.encodeproject.org/files/ENCFF359DKY/@@download/ENCFF359DKY.bed.gz
https://www.encodeproject.org/files/ENCFF631RZH/@@download/ENCFF631RZH.bed.gz
https://www.encodeproject.org/files/ENCFF142CUN/@@download/ENCFF142CUN.bed.gz
https://www.encodeproject.org/files/ENCFF757ODD/@@download/ENCFF757ODD.bed.gz
https://www.encodeproject.org/files/ENCFF652ZEN/@@download/ENCFF652ZEN.bed.gz
https://www.encodeproject.org/files/ENCFF830MTX/@@download/ENCFF830MTX.bed.gz
https://www.encodeproject.org/files/ENCFF722UJW/@@download/ENCFF722UJW.bed.gz
https://www.encodeproject.org/files/ENCFF141CBF/@@download/ENCFF141CBF.bed.gz
https://www.encodeproject.org/files/ENCFF639APT/@@download/ENCFF639APT.bed.gz
https://www.encodeproject.org/files/ENCFF493LZB/@@download/ENCFF493LZB.bed.gz
https://www.encodeproject.org/files/ENCFF019NGO/@@download/ENCFF019NGO.bed.gz
https://www.encodeproject.org/files/ENCFF987FJR/@@download/ENCFF987FJR.bed.gz
https://www.encodeproject.org/files/ENCFF230DZT/@@download/ENCFF230DZT.bed.gz
https://www.encodeproject.org/files/ENCFF023QWA/@@download/ENCFF023QWA.bed.gz
https://www.encodeproject.org/files/ENCFF971YTJ/@@download/ENCFF971YTJ.bed.gz
https://www.encodeproject.org/files/ENCFF524CCS/@@download/ENCFF524CCS.bed.gz
https://www.encodeproject.org/files/ENCFF057NHJ/@@download/ENCFF057NHJ.bed.gz
https://www.encodeproject.org/files/ENCFF188PLS/@@download/ENCFF188PLS.bed.gz
https://www.encodeproject.org/files/ENCFF809JNC/@@download/ENCFF809JNC.bed.gz
https://www.encodeproject.org/files/ENCFF290IVM/@@download/ENCFF290IVM.bed.gz
https://www.encodeproject.org/files/ENCFF798AFV/@@download/ENCFF798AFV.bed.gz
https://www.encodeproject.org/files/ENCFF119UOZ/@@download/ENCFF119UOZ.bed.gz
https://www.encodeproject.org/files/ENCFF435UDQ/@@download/ENCFF435UDQ.bed.gz
https://www.encodeproject.org/files/ENCFF612NCS/@@download/ENCFF612NCS.bed.gz
https://www.encodeproject.org/files/ENCFF311DEF/@@download/ENCFF311DEF.bed.gz
https://www.encodeproject.org/files/ENCFF748SGP/@@download/ENCFF748SGP.bed.gz
https://www.encodeproject.org/files/ENCFF258VTL/@@download/ENCFF258VTL.bed.gz
https://www.encodeproject.org/files/ENCFF932ZCO/@@download/ENCFF932ZCO.bed.gz
https://www.encodeproject.org/files/ENCFF647VJL/@@download/ENCFF647VJL.bed.gz
https://www.encodeproject.org/files/ENCFF941SRW/@@download/ENCFF941SRW.bed.gz
https://www.encodeproject.org/files/ENCFF566PBY/@@download/ENCFF566PBY.bed.gz
https://www.encodeproject.org/files/ENCFF621IOC/@@download/ENCFF621IOC.bed.gz
https://www.encodeproject.org/files/ENCFF718OGI/@@download/ENCFF718OGI.bed.gz
https://www.encodeproject.org/files/ENCFF019SZJ/@@download/ENCFF019SZJ.bed.gz
https://www.encodeproject.org/files/ENCFF723WCO/@@download/ENCFF723WCO.bed.gz
https://www.encodeproject.org/files/ENCFF710YFH/@@download/ENCFF710YFH.bed.gz
https://www.encodeproject.org/files/ENCFF265QIF/@@download/ENCFF265QIF.bed.gz
https://www.encodeproject.org/files/ENCFF934NEX/@@download/ENCFF934NEX.bed.gz
https://www.encodeproject.org/files/ENCFF339ZPY/@@download/ENCFF339ZPY.bed.gz
https://www.encodeproject.org/files/ENCFF664TYB/@@download/ENCFF664TYB.bed.gz
https://www.encodeproject.org/files/ENCFF003AMQ/@@download/ENCFF003AMQ.bed.gz
https://www.encodeproject.org/files/ENCFF772OKO/@@download/ENCFF772OKO.bed.gz
https://www.encodeproject.org/files/ENCFF960SMD/@@download/ENCFF960SMD.bed.gz
https://www.encodeproject.org/files/ENCFF752VQB/@@download/ENCFF752VQB.bed.gz
https://www.encodeproject.org/files/ENCFF408CTC/@@download/ENCFF408CTC.bed.gz
https://www.encodeproject.org/files/ENCFF824EJC/@@download/ENCFF824EJC.bed.gz
https://www.encodeproject.org/files/ENCFF189PKJ/@@download/ENCFF189PKJ.bed.gz
https://www.encodeproject.org/files/ENCFF905RSN/@@download/ENCFF905RSN.bed.gz
https://www.encodeproject.org/files/ENCFF442ZRY/@@download/ENCFF442ZRY.bed.gz
https://www.encodeproject.org/files/ENCFF609HVM/@@download/ENCFF609HVM.bed.gz
https://www.encodeproject.org/files/ENCFF006LDU/@@download/ENCFF006LDU.bed.gz
https://www.encodeproject.org/files/ENCFF588CXX/@@download/ENCFF588CXX.bed.gz
https://www.encodeproject.org/files/ENCFF624PTB/@@download/ENCFF624PTB.bed.gz
https://www.encodeproject.org/files/ENCFF410SWS/@@download/ENCFF410SWS.bed.gz
https://www.encodeproject.org/files/ENCFF063KLF/@@download/ENCFF063KLF.bed.gz
https://www.encodeproject.org/files/ENCFF408RSJ/@@download/ENCFF408RSJ.bed.gz
https://www.encodeproject.org/files/ENCFF909XQR/@@download/ENCFF909XQR.bed.gz
https://www.encodeproject.org/files/ENCFF070QDA/@@download/ENCFF070QDA.bed.gz
https://www.encodeproject.org/files/ENCFF482JEG/@@download/ENCFF482JEG.bed.gz
https://www.encodeproject.org/files/ENCFF456EDK/@@download/ENCFF456EDK.bed.gz
https://www.encodeproject.org/files/ENCFF886FNG/@@download/ENCFF886FNG.bed.gz
https://www.encodeproject.org/files/ENCFF217STG/@@download/ENCFF217STG.bed.gz
https://www.encodeproject.org/files/ENCFF603EAX/@@download/ENCFF603EAX.bed.gz
https://www.encodeproject.org/files/ENCFF920PLY/@@download/ENCFF920PLY.bed.gz
https://www.encodeproject.org/files/ENCFF451IBG/@@download/ENCFF451IBG.bed.gz
https://www.encodeproject.org/files/ENCFF672PJF/@@download/ENCFF672PJF.bed.gz
https://www.encodeproject.org/files/ENCFF318CUZ/@@download/ENCFF318CUZ.bed.gz
https://www.encodeproject.org/files/ENCFF381ULU/@@download/ENCFF381ULU.bed.gz
https://www.encodeproject.org/files/ENCFF896EHN/@@download/ENCFF896EHN.bed.gz
https://www.encodeproject.org/files/ENCFF233ZOX/@@download/ENCFF233ZOX.bed.gz
https://www.encodeproject.org/files/ENCFF796TMZ/@@download/ENCFF796TMZ.bed.gz
https://www.encodeproject.org/files/ENCFF954EXR/@@download/ENCFF954EXR.bed.gz
https://www.encodeproject.org/files/ENCFF079MYL/@@download/ENCFF079MYL.bed.gz
https://www.encodeproject.org/files/ENCFF737RZJ/@@download/ENCFF737RZJ.bed.gz
https://www.encodeproject.org/files/ENCFF607VIS/@@download/ENCFF607VIS.bed.gz
https://www.encodeproject.org/files/ENCFF075OIT/@@download/ENCFF075OIT.bed.gz
https://www.encodeproject.org/files/ENCFF106ECV/@@download/ENCFF106ECV.bed.gz
https://www.encodeproject.org/files/ENCFF704UVS/@@download/ENCFF704UVS.bed.gz
https://www.encodeproject.org/files/ENCFF891OQP/@@download/ENCFF891OQP.bed.gz
https://www.encodeproject.org/files/ENCFF906PUB/@@download/ENCFF906PUB.bed.gz
https://www.encodeproject.org/files/ENCFF175YPM/@@download/ENCFF175YPM.bed.gz
https://www.encodeproject.org/files/ENCFF743JJF/@@download/ENCFF743JJF.bed.gz
https://www.encodeproject.org/files/ENCFF827LSX/@@download/ENCFF827LSX.bed.gz
https://www.encodeproject.org/files/ENCFF627PLM/@@download/ENCFF627PLM.bed.gz
https://www.encodeproject.org/files/ENCFF154RAJ/@@download/ENCFF154RAJ.bed.gz
https://www.encodeproject.org/files/ENCFF927VIS/@@download/ENCFF927VIS.bed.gz
https://www.encodeproject.org/files/ENCFF875JMR/@@download/ENCFF875JMR.bed.gz
https://www.encodeproject.org/files/ENCFF018HWM/@@download/ENCFF018HWM.bed.gz
https://www.encodeproject.org/files/ENCFF880BEK/@@download/ENCFF880BEK.bed.gz
https://www.encodeproject.org/files/ENCFF760TRJ/@@download/ENCFF760TRJ.bed.gz
https://www.encodeproject.org/files/ENCFF048HNT/@@download/ENCFF048HNT.bed.gz
https://www.encodeproject.org/files/ENCFF703XCL/@@download/ENCFF703XCL.bed.gz
https://www.encodeproject.org/files/ENCFF023EDF/@@download/ENCFF023EDF.bed.gz
https://www.encodeproject.org/files/ENCFF466PKS/@@download/ENCFF466PKS.bed.gz
https://www.encodeproject.org/files/ENCFF569TJP/@@download/ENCFF569TJP.bed.gz
https://www.encodeproject.org/files/ENCFF259PTV/@@download/ENCFF259PTV.bed.gz
https://www.encodeproject.org/files/ENCFF437XMN/@@download/ENCFF437XMN.bed.gz
https://www.encodeproject.org/files/ENCFF341CNM/@@download/ENCFF341CNM.bed.gz
https://www.encodeproject.org/files/ENCFF049MDN/@@download/ENCFF049MDN.bed.gz
https://www.encodeproject.org/files/ENCFF645KWQ/@@download/ENCFF645KWQ.bed.gz
https://www.encodeproject.org/files/ENCFF380KJB/@@download/ENCFF380KJB.bed.gz
https://www.encodeproject.org/files/ENCFF872RSG/@@download/ENCFF872RSG.bed.gz
https://www.encodeproject.org/files/ENCFF022QCK/@@download/ENCFF022QCK.bed.gz
https://www.encodeproject.org/files/ENCFF787GZD/@@download/ENCFF787GZD.bed.gz
https://www.encodeproject.org/files/ENCFF627DNU/@@download/ENCFF627DNU.bed.gz
https://www.encodeproject.org/files/ENCFF784BWK/@@download/ENCFF784BWK.bed.gz
https://www.encodeproject.org/files/ENCFF809NBM/@@download/ENCFF809NBM.bed.gz
https://www.encodeproject.org/files/ENCFF016EAV/@@download/ENCFF016EAV.bed.gz
https://www.encodeproject.org/files/ENCFF959ZKZ/@@download/ENCFF959ZKZ.bed.gz
https://www.encodeproject.org/files/ENCFF440AQF/@@download/ENCFF440AQF.bed.gz
https://www.encodeproject.org/files/ENCFF612MQA/@@download/ENCFF612MQA.bed.gz
https://www.encodeproject.org/files/ENCFF409BJK/@@download/ENCFF409BJK.bed.gz
https://www.encodeproject.org/files/ENCFF215UIS/@@download/ENCFF215UIS.bed.gz
https://www.encodeproject.org/files/ENCFF837BSM/@@download/ENCFF837BSM.bed.gz
https://www.encodeproject.org/files/ENCFF712RNF/@@download/ENCFF712RNF.bed.gz
https://www.encodeproject.org/files/ENCFF616FXO/@@download/ENCFF616FXO.bed.gz
https://www.encodeproject.org/files/ENCFF906WDG/@@download/ENCFF906WDG.bed.gz
https://www.encodeproject.org/files/ENCFF862WTX/@@download/ENCFF862WTX.bed.gz
https://www.encodeproject.org/files/ENCFF430IPX/@@download/ENCFF430IPX.bed.gz
https://www.encodeproject.org/files/ENCFF266FUJ/@@download/ENCFF266FUJ.bed.gz
https://www.encodeproject.org/files/ENCFF156GHD/@@download/ENCFF156GHD.bed.gz
https://www.encodeproject.org/files/ENCFF543CJD/@@download/ENCFF543CJD.bed.gz
https://www.encodeproject.org/files/ENCFF529NGU/@@download/ENCFF529NGU.bed.gz
https://www.encodeproject.org/files/ENCFF683VXW/@@download/ENCFF683VXW.bed.gz
https://www.encodeproject.org/files/ENCFF335ZTU/@@download/ENCFF335ZTU.bed.gz
https://www.encodeproject.org/files/ENCFF057RJK/@@download/ENCFF057RJK.bed.gz
https://www.encodeproject.org/files/ENCFF669VJB/@@download/ENCFF669VJB.bed.gz
https://www.encodeproject.org/files/ENCFF753LKY/@@download/ENCFF753LKY.bed.gz
https://www.encodeproject.org/files/ENCFF505RNR/@@download/ENCFF505RNR.bed.gz
https://www.encodeproject.org/files/ENCFF229WDE/@@download/ENCFF229WDE.bed.gz
https://www.encodeproject.org/files/ENCFF529SRS/@@download/ENCFF529SRS.bed.gz
https://www.encodeproject.org/files/ENCFF917XFN/@@download/ENCFF917XFN.bed.gz
https://www.encodeproject.org/files/ENCFF854KWX/@@download/ENCFF854KWX.bed.gz
https://www.encodeproject.org/files/ENCFF634OOU/@@download/ENCFF634OOU.bed.gz
https://www.encodeproject.org/files/ENCFF283UWH/@@download/ENCFF283UWH.bed.gz
https://www.encodeproject.org/files/ENCFF428ZPS/@@download/ENCFF428ZPS.bed.gz
https://www.encodeproject.org/files/ENCFF347UBA/@@download/ENCFF347UBA.bed.gz
https://www.encodeproject.org/files/ENCFF255QEY/@@download/ENCFF255QEY.bed.gz
https://www.encodeproject.org/files/ENCFF640TCA/@@download/ENCFF640TCA.bed.gz
https://www.encodeproject.org/files/ENCFF214XPD/@@download/ENCFF214XPD.bed.gz
https://www.encodeproject.org/files/ENCFF008SZM/@@download/ENCFF008SZM.bed.gz
https://www.encodeproject.org/files/ENCFF850FVG/@@download/ENCFF850FVG.bed.gz
https://www.encodeproject.org/files/ENCFF831MUI/@@download/ENCFF831MUI.bed.gz
https://www.encodeproject.org/files/ENCFF896QHA/@@download/ENCFF896QHA.bed.gz
https://www.encodeproject.org/files/ENCFF961ADR/@@download/ENCFF961ADR.bed.gz
https://www.encodeproject.org/files/ENCFF825TUP/@@download/ENCFF825TUP.bed.gz
https://www.encodeproject.org/files/ENCFF207XCM/@@download/ENCFF207XCM.bed.gz
https://www.encodeproject.org/files/ENCFF685UPN/@@download/ENCFF685UPN.bed.gz
https://www.encodeproject.org/files/ENCFF308VAI/@@download/ENCFF308VAI.bed.gz
https://www.encodeproject.org/files/ENCFF856VYW/@@download/ENCFF856VYW.bed.gz
https://www.encodeproject.org/files/ENCFF108PPK/@@download/ENCFF108PPK.bed.gz
https://www.encodeproject.org/files/ENCFF238XIA/@@download/ENCFF238XIA.bed.gz
https://www.encodeproject.org/files/ENCFF443BGE/@@download/ENCFF443BGE.bed.gz
https://www.encodeproject.org/files/ENCFF934NVD/@@download/ENCFF934NVD.bed.gz
https://www.encodeproject.org/files/ENCFF141UZG/@@download/ENCFF141UZG.bed.gz
https://www.encodeproject.org/files/ENCFF968MBN/@@download/ENCFF968MBN.bed.gz
https://www.encodeproject.org/files/ENCFF881DAT/@@download/ENCFF881DAT.bed.gz
https://www.encodeproject.org/files/ENCFF227HVU/@@download/ENCFF227HVU.bed.gz
https://www.encodeproject.org/files/ENCFF678IWM/@@download/ENCFF678IWM.bed.gz
https://www.encodeproject.org/files/ENCFF606UCO/@@download/ENCFF606UCO.bed.gz
https://www.encodeproject.org/files/ENCFF241UKW/@@download/ENCFF241UKW.bed.gz
https://www.encodeproject.org/files/ENCFF843NBV/@@download/ENCFF843NBV.bed.gz
https://www.encodeproject.org/files/ENCFF853YIS/@@download/ENCFF853YIS.bed.gz
https://www.encodeproject.org/files/ENCFF647CDO/@@download/ENCFF647CDO.bed.gz
https://www.encodeproject.org/files/ENCFF718JTU/@@download/ENCFF718JTU.bed.gz
https://www.encodeproject.org/files/ENCFF705SFR/@@download/ENCFF705SFR.bed.gz
https://www.encodeproject.org/files/ENCFF703LZR/@@download/ENCFF703LZR.bed.gz
https://www.encodeproject.org/files/ENCFF413PEE/@@download/ENCFF413PEE.bed.gz
https://www.encodeproject.org/files/ENCFF155LGO/@@download/ENCFF155LGO.bed.gz
https://www.encodeproject.org/files/ENCFF554KYQ/@@download/ENCFF554KYQ.bed.gz
https://www.encodeproject.org/files/ENCFF421QJP/@@download/ENCFF421QJP.bed.gz
https://www.encodeproject.org/files/ENCFF318ZUN/@@download/ENCFF318ZUN.bed.gz
https://www.encodeproject.org/files/ENCFF669MLA/@@download/ENCFF669MLA.bed.gz
https://www.encodeproject.org/files/ENCFF815SBJ/@@download/ENCFF815SBJ.bed.gz
https://www.encodeproject.org/files/ENCFF866HGW/@@download/ENCFF866HGW.bed.gz
https://www.encodeproject.org/files/ENCFF742XBE/@@download/ENCFF742XBE.bed.gz
https://www.encodeproject.org/files/ENCFF296DCP/@@download/ENCFF296DCP.bed.gz
https://www.encodeproject.org/files/ENCFF932FVX/@@download/ENCFF932FVX.bed.gz
https://www.encodeproject.org/files/ENCFF703APN/@@download/ENCFF703APN.bed.gz
https://www.encodeproject.org/files/ENCFF427XNV/@@download/ENCFF427XNV.bed.gz
https://www.encodeproject.org/files/ENCFF700DMQ/@@download/ENCFF700DMQ.bed.gz
https://www.encodeproject.org/files/ENCFF970MPY/@@download/ENCFF970MPY.bed.gz
https://www.encodeproject.org/files/ENCFF434IDL/@@download/ENCFF434IDL.bed.gz
https://www.encodeproject.org/files/ENCFF445FCL/@@download/ENCFF445FCL.bed.gz
https://www.encodeproject.org/files/ENCFF728MNA/@@download/ENCFF728MNA.bed.gz
https://www.encodeproject.org/files/ENCFF172CRL/@@download/ENCFF172CRL.bed.gz
https://www.encodeproject.org/files/ENCFF571VYR/@@download/ENCFF571VYR.bed.gz
https://www.encodeproject.org/files/ENCFF290CNC/@@download/ENCFF290CNC.bed.gz
https://www.encodeproject.org/files/ENCFF766UTT/@@download/ENCFF766UTT.bed.gz
https://www.encodeproject.org/files/ENCFF474PRJ/@@download/ENCFF474PRJ.bed.gz
https://www.encodeproject.org/files/ENCFF604RBX/@@download/ENCFF604RBX.bed.gz
https://www.encodeproject.org/files/ENCFF096JXF/@@download/ENCFF096JXF.bed.gz
https://www.encodeproject.org/files/ENCFF141HPL/@@download/ENCFF141HPL.bed.gz
https://www.encodeproject.org/files/ENCFF712NHB/@@download/ENCFF712NHB.bed.gz
https://www.encodeproject.org/files/ENCFF924GPK/@@download/ENCFF924GPK.bed.gz
https://www.encodeproject.org/files/ENCFF601LMD/@@download/ENCFF601LMD.bed.gz
https://www.encodeproject.org/files/ENCFF718DSJ/@@download/ENCFF718DSJ.bed.gz
https://www.encodeproject.org/files/ENCFF519VZH/@@download/ENCFF519VZH.bed.gz
https://www.encodeproject.org/files/ENCFF125ABN/@@download/ENCFF125ABN.bed.gz
https://www.encodeproject.org/files/ENCFF692HUD/@@download/ENCFF692HUD.bed.gz
https://www.encodeproject.org/files/ENCFF725ZBA/@@download/ENCFF725ZBA.bed.gz
https://www.encodeproject.org/files/ENCFF878SVX/@@download/ENCFF878SVX.bed.gz
https://www.encodeproject.org/files/ENCFF137TCL/@@download/ENCFF137TCL.bed.gz
https://www.encodeproject.org/files/ENCFF249NCB/@@download/ENCFF249NCB.bed.gz
https://www.encodeproject.org/files/ENCFF504WWL/@@download/ENCFF504WWL.bed.gz
https://www.encodeproject.org/files/ENCFF591TLJ/@@download/ENCFF591TLJ.bed.gz
https://www.encodeproject.org/files/ENCFF162YBD/@@download/ENCFF162YBD.bed.gz
https://www.encodeproject.org/files/ENCFF581GZR/@@download/ENCFF581GZR.bed.gz
https://www.encodeproject.org/files/ENCFF464GFC/@@download/ENCFF464GFC.bed.gz
https://www.encodeproject.org/files/ENCFF339GYF/@@download/ENCFF339GYF.bed.gz
https://www.encodeproject.org/files/ENCFF485GWN/@@download/ENCFF485GWN.bed.gz
https://www.encodeproject.org/files/ENCFF273KIA/@@download/ENCFF273KIA.bed.gz
https://www.encodeproject.org/files/ENCFF078ATH/@@download/ENCFF078ATH.bed.gz
https://www.encodeproject.org/files/ENCFF536DJU/@@download/ENCFF536DJU.bed.gz
https://www.encodeproject.org/files/ENCFF209MHH/@@download/ENCFF209MHH.bed.gz
https://www.encodeproject.org/files/ENCFF515LWL/@@download/ENCFF515LWL.bed.gz
https://www.encodeproject.org/files/ENCFF455PZT/@@download/ENCFF455PZT.bed.gz
https://www.encodeproject.org/files/ENCFF678QTH/@@download/ENCFF678QTH.bed.gz
https://www.encodeproject.org/files/ENCFF672ZEZ/@@download/ENCFF672ZEZ.bed.gz
https://www.encodeproject.org/files/ENCFF667MEL/@@download/ENCFF667MEL.bed.gz
https://www.encodeproject.org/files/ENCFF696QTC/@@download/ENCFF696QTC.bed.gz
https://www.encodeproject.org/files/ENCFF810OHB/@@download/ENCFF810OHB.bed.gz
https://www.encodeproject.org/files/ENCFF196KRF/@@download/ENCFF196KRF.bed.gz
https://www.encodeproject.org/files/ENCFF806TIM/@@download/ENCFF806TIM.bed.gz
https://www.encodeproject.org/files/ENCFF856AHX/@@download/ENCFF856AHX.bed.gz
https://www.encodeproject.org/files/ENCFF514SEQ/@@download/ENCFF514SEQ.bed.gz
https://www.encodeproject.org/files/ENCFF122FTW/@@download/ENCFF122FTW.bed.gz
https://www.encodeproject.org/files/ENCFF230YBC/@@download/ENCFF230YBC.bed.gz
https://www.encodeproject.org/files/ENCFF507RLU/@@download/ENCFF507RLU.bed.gz
https://www.encodeproject.org/files/ENCFF316IYH/@@download/ENCFF316IYH.bed.gz
https://www.encodeproject.org/files/ENCFF288NCG/@@download/ENCFF288NCG.bed.gz
https://www.encodeproject.org/files/ENCFF170IZO/@@download/ENCFF170IZO.bed.gz
https://www.encodeproject.org/files/ENCFF015STD/@@download/ENCFF015STD.bed.gz
https://www.encodeproject.org/files/ENCFF067KCK/@@download/ENCFF067KCK.bed.gz
https://www.encodeproject.org/files/ENCFF924VAH/@@download/ENCFF924VAH.bed.gz
https://www.encodeproject.org/files/ENCFF373JGX/@@download/ENCFF373JGX.bed.gz
https://www.encodeproject.org/files/ENCFF972FNO/@@download/ENCFF972FNO.bed.gz
https://www.encodeproject.org/files/ENCFF542SUS/@@download/ENCFF542SUS.bed.gz
https://www.encodeproject.org/files/ENCFF142NQQ/@@download/ENCFF142NQQ.bed.gz
https://www.encodeproject.org/files/ENCFF338YFQ/@@download/ENCFF338YFQ.bed.gz
https://www.encodeproject.org/files/ENCFF649UCX/@@download/ENCFF649UCX.bed.gz
https://www.encodeproject.org/files/ENCFF083GTV/@@download/ENCFF083GTV.bed.gz
https://www.encodeproject.org/files/ENCFF050KYT/@@download/ENCFF050KYT.bed.gz
https://www.encodeproject.org/files/ENCFF249WHV/@@download/ENCFF249WHV.bed.gz
https://www.encodeproject.org/files/ENCFF026BDA/@@download/ENCFF026BDA.bed.gz
https://www.encodeproject.org/files/ENCFF832DBU/@@download/ENCFF832DBU.bed.gz
https://www.encodeproject.org/files/ENCFF424FZS/@@download/ENCFF424FZS.bed.gz
https://www.encodeproject.org/files/ENCFF631WOD/@@download/ENCFF631WOD.bed.gz
https://www.encodeproject.org/files/ENCFF992IBT/@@download/ENCFF992IBT.bed.gz
https://www.encodeproject.org/files/ENCFF218BAR/@@download/ENCFF218BAR.bed.gz
https://www.encodeproject.org/files/ENCFF927LFN/@@download/ENCFF927LFN.bed.gz
https://www.encodeproject.org/files/ENCFF987QLI/@@download/ENCFF987QLI.bed.gz
https://www.encodeproject.org/files/ENCFF331QMY/@@download/ENCFF331QMY.bed.gz
https://www.encodeproject.org/files/ENCFF632PBR/@@download/ENCFF632PBR.bed.gz
https://www.encodeproject.org/files/ENCFF520POQ/@@download/ENCFF520POQ.bed.gz
https://www.encodeproject.org/files/ENCFF492FGH/@@download/ENCFF492FGH.bed.gz
https://www.encodeproject.org/files/ENCFF171FMR/@@download/ENCFF171FMR.bed.gz
https://www.encodeproject.org/files/ENCFF033MGN/@@download/ENCFF033MGN.bed.gz
https://www.encodeproject.org/files/ENCFF216KLB/@@download/ENCFF216KLB.bed.gz
https://www.encodeproject.org/files/ENCFF845GIK/@@download/ENCFF845GIK.bed.gz
https://www.encodeproject.org/files/ENCFF790ZAQ/@@download/ENCFF790ZAQ.bed.gz
https://www.encodeproject.org/files/ENCFF305SZV/@@download/ENCFF305SZV.bed.gz
https://www.encodeproject.org/files/ENCFF429ZSH/@@download/ENCFF429ZSH.bed.gz
https://www.encodeproject.org/files/ENCFF072JDK/@@download/ENCFF072JDK.bed.gz
https://www.encodeproject.org/files/ENCFF165EYN/@@download/ENCFF165EYN.bed.gz
https://www.encodeproject.org/files/ENCFF003LPE/@@download/ENCFF003LPE.bed.gz
https://www.encodeproject.org/files/ENCFF810GPR/@@download/ENCFF810GPR.bed.gz
https://www.encodeproject.org/files/ENCFF846CPP/@@download/ENCFF846CPP.bed.gz
https://www.encodeproject.org/files/ENCFF294IGP/@@download/ENCFF294IGP.bed.gz
https://www.encodeproject.org/files/ENCFF689HWD/@@download/ENCFF689HWD.bed.gz
https://www.encodeproject.org/files/ENCFF768QMM/@@download/ENCFF768QMM.bed.gz
https://www.encodeproject.org/files/ENCFF287KKY/@@download/ENCFF287KKY.bed.gz
https://www.encodeproject.org/files/ENCFF053HPQ/@@download/ENCFF053HPQ.bed.gz
https://www.encodeproject.org/files/ENCFF616FCV/@@download/ENCFF616FCV.bed.gz
https://www.encodeproject.org/files/ENCFF852EYZ/@@download/ENCFF852EYZ.bed.gz
https://www.encodeproject.org/files/ENCFF266GBP/@@download/ENCFF266GBP.bed.gz
https://www.encodeproject.org/files/ENCFF695PDY/@@download/ENCFF695PDY.bed.gz
https://www.encodeproject.org/files/ENCFF217KJR/@@download/ENCFF217KJR.bed.gz
https://www.encodeproject.org/files/ENCFF734BGL/@@download/ENCFF734BGL.bed.gz
https://www.encodeproject.org/files/ENCFF568ZPW/@@download/ENCFF568ZPW.bed.gz
https://www.encodeproject.org/files/ENCFF725JXZ/@@download/ENCFF725JXZ.bed.gz
https://www.encodeproject.org/files/ENCFF399JUZ/@@download/ENCFF399JUZ.bed.gz
https://www.encodeproject.org/files/ENCFF515BTV/@@download/ENCFF515BTV.bed.gz
https://www.encodeproject.org/files/ENCFF405EGZ/@@download/ENCFF405EGZ.bed.gz
https://www.encodeproject.org/files/ENCFF869RFC/@@download/ENCFF869RFC.bed.gz
https://www.encodeproject.org/files/ENCFF435MHH/@@download/ENCFF435MHH.bed.gz
https://www.encodeproject.org/files/ENCFF449JMB/@@download/ENCFF449JMB.bed.gz
https://www.encodeproject.org/files/ENCFF697DRN/@@download/ENCFF697DRN.bed.gz
https://www.encodeproject.org/files/ENCFF250MUC/@@download/ENCFF250MUC.bed.gz
https://www.encodeproject.org/files/ENCFF726LLI/@@download/ENCFF726LLI.bed.gz
https://www.encodeproject.org/files/ENCFF123NLG/@@download/ENCFF123NLG.bed.gz
https://www.encodeproject.org/files/ENCFF160MCO/@@download/ENCFF160MCO.bed.gz
https://www.encodeproject.org/files/ENCFF149QHA/@@download/ENCFF149QHA.bed.gz
https://www.encodeproject.org/files/ENCFF361PBY/@@download/ENCFF361PBY.bed.gz
https://www.encodeproject.org/files/ENCFF802DLC/@@download/ENCFF802DLC.bed.gz
https://www.encodeproject.org/files/ENCFF224YBQ/@@download/ENCFF224YBQ.bed.gz
https://www.encodeproject.org/files/ENCFF368IYV/@@download/ENCFF368IYV.bed.gz
https://www.encodeproject.org/files/ENCFF546OSE/@@download/ENCFF546OSE.bed.gz
https://www.encodeproject.org/files/ENCFF822FXR/@@download/ENCFF822FXR.bed.gz
https://www.encodeproject.org/files/ENCFF926AKK/@@download/ENCFF926AKK.bed.gz
https://www.encodeproject.org/files/ENCFF118ECK/@@download/ENCFF118ECK.bed.gz
https://www.encodeproject.org/files/ENCFF245JPK/@@download/ENCFF245JPK.bed.gz
https://www.encodeproject.org/files/ENCFF767MSS/@@download/ENCFF767MSS.bed.gz
https://www.encodeproject.org/files/ENCFF841BQO/@@download/ENCFF841BQO.bed.gz
https://www.encodeproject.org/files/ENCFF605GXY/@@download/ENCFF605GXY.bed.gz
https://www.encodeproject.org/files/ENCFF548ZQR/@@download/ENCFF548ZQR.bed.gz
https://www.encodeproject.org/files/ENCFF090CEP/@@download/ENCFF090CEP.bed.gz
https://www.encodeproject.org/files/ENCFF796KBR/@@download/ENCFF796KBR.bed.gz
https://www.encodeproject.org/files/ENCFF550VES/@@download/ENCFF550VES.bed.gz
https://www.encodeproject.org/files/ENCFF396ZSB/@@download/ENCFF396ZSB.bed.gz
https://www.encodeproject.org/files/ENCFF980SDE/@@download/ENCFF980SDE.bed.gz
https://www.encodeproject.org/files/ENCFF908SNB/@@download/ENCFF908SNB.bed.gz
https://www.encodeproject.org/files/ENCFF741FZG/@@download/ENCFF741FZG.bed.gz
https://www.encodeproject.org/files/ENCFF258MNE/@@download/ENCFF258MNE.bed.gz
https://www.encodeproject.org/files/ENCFF151WYQ/@@download/ENCFF151WYQ.bed.gz
https://www.encodeproject.org/files/ENCFF825ROC/@@download/ENCFF825ROC.bed.gz
https://www.encodeproject.org/files/ENCFF625WYP/@@download/ENCFF625WYP.bed.gz
https://www.encodeproject.org/files/ENCFF858WPR/@@download/ENCFF858WPR.bed.gz
https://www.encodeproject.org/files/ENCFF539NTA/@@download/ENCFF539NTA.bed.gz
https://www.encodeproject.org/files/ENCFF349PJY/@@download/ENCFF349PJY.bed.gz
https://www.encodeproject.org/files/ENCFF384TZN/@@download/ENCFF384TZN.bed.gz
https://www.encodeproject.org/files/ENCFF463FGL/@@download/ENCFF463FGL.bed.gz
https://www.encodeproject.org/files/ENCFF753OCA/@@download/ENCFF753OCA.bed.gz
https://www.encodeproject.org/files/ENCFF754CRG/@@download/ENCFF754CRG.bed.gz
https://www.encodeproject.org/files/ENCFF514IUU/@@download/ENCFF514IUU.bed.gz
https://www.encodeproject.org/files/ENCFF330OKC/@@download/ENCFF330OKC.bed.gz
https://www.encodeproject.org/files/ENCFF659PQJ/@@download/ENCFF659PQJ.bed.gz
https://www.encodeproject.org/files/ENCFF014PHS/@@download/ENCFF014PHS.bed.gz
https://www.encodeproject.org/files/ENCFF868LEZ/@@download/ENCFF868LEZ.bed.gz
https://www.encodeproject.org/files/ENCFF335VPW/@@download/ENCFF335VPW.bed.gz
https://www.encodeproject.org/files/ENCFF141FYD/@@download/ENCFF141FYD.bed.gz
https://www.encodeproject.org/files/ENCFF237AST/@@download/ENCFF237AST.bed.gz
https://www.encodeproject.org/files/ENCFF486PIE/@@download/ENCFF486PIE.bed.gz
https://www.encodeproject.org/files/ENCFF786CRW/@@download/ENCFF786CRW.bed.gz
https://www.encodeproject.org/files/ENCFF005MBI/@@download/ENCFF005MBI.bed.gz
https://www.encodeproject.org/files/ENCFF499KOY/@@download/ENCFF499KOY.bed.gz
https://www.encodeproject.org/files/ENCFF478MAJ/@@download/ENCFF478MAJ.bed.gz
https://www.encodeproject.org/files/ENCFF990SDV/@@download/ENCFF990SDV.bed.gz
https://www.encodeproject.org/files/ENCFF375SIS/@@download/ENCFF375SIS.bed.gz
https://www.encodeproject.org/files/ENCFF341HVV/@@download/ENCFF341HVV.bed.gz
https://www.encodeproject.org/files/ENCFF385UIF/@@download/ENCFF385UIF.bed.gz
https://www.encodeproject.org/files/ENCFF971VQT/@@download/ENCFF971VQT.bed.gz
https://www.encodeproject.org/files/ENCFF596HNP/@@download/ENCFF596HNP.bed.gz
https://www.encodeproject.org/files/ENCFF436SNU/@@download/ENCFF436SNU.bed.gz
https://www.encodeproject.org/files/ENCFF824QXX/@@download/ENCFF824QXX.bed.gz
https://www.encodeproject.org/files/ENCFF389YCG/@@download/ENCFF389YCG.bed.gz
https://www.encodeproject.org/files/ENCFF274VMH/@@download/ENCFF274VMH.bed.gz
https://www.encodeproject.org/files/ENCFF510ZBJ/@@download/ENCFF510ZBJ.bed.gz
https://www.encodeproject.org/files/ENCFF955YFB/@@download/ENCFF955YFB.bed.gz
https://www.encodeproject.org/files/ENCFF244VKF/@@download/ENCFF244VKF.bed.gz
https://www.encodeproject.org/files/ENCFF131ALE/@@download/ENCFF131ALE.bed.gz
https://www.encodeproject.org/files/ENCFF392INU/@@download/ENCFF392INU.bed.gz
https://www.encodeproject.org/files/ENCFF080TIX/@@download/ENCFF080TIX.bed.gz
https://www.encodeproject.org/files/ENCFF135VAJ/@@download/ENCFF135VAJ.bed.gz
https://www.encodeproject.org/files/ENCFF978GOF/@@download/ENCFF978GOF.bed.gz
https://www.encodeproject.org/files/ENCFF515GUE/@@download/ENCFF515GUE.bed.gz
https://www.encodeproject.org/files/ENCFF492BXK/@@download/ENCFF492BXK.bed.gz
https://www.encodeproject.org/files/ENCFF102ZUM/@@download/ENCFF102ZUM.bed.gz
https://www.encodeproject.org/files/ENCFF104XLA/@@download/ENCFF104XLA.bed.gz
https://www.encodeproject.org/files/ENCFF184PHK/@@download/ENCFF184PHK.bed.gz
https://www.encodeproject.org/files/ENCFF259YUE/@@download/ENCFF259YUE.bed.gz
https://www.encodeproject.org/files/ENCFF965PER/@@download/ENCFF965PER.bed.gz
https://www.encodeproject.org/files/ENCFF425GWD/@@download/ENCFF425GWD.bed.gz
https://www.encodeproject.org/files/ENCFF719BHI/@@download/ENCFF719BHI.bed.gz
https://www.encodeproject.org/files/ENCFF782YIG/@@download/ENCFF782YIG.bed.gz
https://www.encodeproject.org/files/ENCFF655RVZ/@@download/ENCFF655RVZ.bed.gz
https://www.encodeproject.org/files/ENCFF467CVV/@@download/ENCFF467CVV.bed.gz
https://www.encodeproject.org/files/ENCFF079JBB/@@download/ENCFF079JBB.bed.gz
https://www.encodeproject.org/files/ENCFF160KCP/@@download/ENCFF160KCP.bed.gz
https://www.encodeproject.org/files/ENCFF162SGM/@@download/ENCFF162SGM.bed.gz
https://www.encodeproject.org/files/ENCFF819VMH/@@download/ENCFF819VMH.bed.gz
https://www.encodeproject.org/files/ENCFF488OTN/@@download/ENCFF488OTN.bed.gz
https://www.encodeproject.org/files/ENCFF992LDJ/@@download/ENCFF992LDJ.bed.gz
https://www.encodeproject.org/files/ENCFF718DFX/@@download/ENCFF718DFX.bed.gz
https://www.encodeproject.org/files/ENCFF558DSF/@@download/ENCFF558DSF.bed.gz
https://www.encodeproject.org/files/ENCFF672ZQW/@@download/ENCFF672ZQW.bed.gz
https://www.encodeproject.org/files/ENCFF835FPJ/@@download/ENCFF835FPJ.bed.gz
https://www.encodeproject.org/files/ENCFF290DJX/@@download/ENCFF290DJX.bed.gz
https://www.encodeproject.org/files/ENCFF957CVJ/@@download/ENCFF957CVJ.bed.gz
https://www.encodeproject.org/files/ENCFF460LNS/@@download/ENCFF460LNS.bed.gz
https://www.encodeproject.org/files/ENCFF516ZWP/@@download/ENCFF516ZWP.bed.gz
https://www.encodeproject.org/files/ENCFF134BQO/@@download/ENCFF134BQO.bed.gz
https://www.encodeproject.org/files/ENCFF137QEJ/@@download/ENCFF137QEJ.bed.gz
https://www.encodeproject.org/files/ENCFF730QQD/@@download/ENCFF730QQD.bed.gz
https://www.encodeproject.org/files/ENCFF643AUL/@@download/ENCFF643AUL.bed.gz
https://www.encodeproject.org/files/ENCFF987UBO/@@download/ENCFF987UBO.bed.gz
https://www.encodeproject.org/files/ENCFF847QJI/@@download/ENCFF847QJI.bed.gz
https://www.encodeproject.org/files/ENCFF807WYN/@@download/ENCFF807WYN.bed.gz
https://www.encodeproject.org/files/ENCFF903IZG/@@download/ENCFF903IZG.bed.gz
https://www.encodeproject.org/files/ENCFF511HZB/@@download/ENCFF511HZB.bed.gz
https://www.encodeproject.org/files/ENCFF544WSX/@@download/ENCFF544WSX.bed.gz
https://www.encodeproject.org/files/ENCFF794OSY/@@download/ENCFF794OSY.bed.gz
https://www.encodeproject.org/files/ENCFF772BAU/@@download/ENCFF772BAU.bed.gz
https://www.encodeproject.org/files/ENCFF647RGI/@@download/ENCFF647RGI.bed.gz
https://www.encodeproject.org/files/ENCFF810LSF/@@download/ENCFF810LSF.bed.gz
https://www.encodeproject.org/files/ENCFF292HSS/@@download/ENCFF292HSS.bed.gz
https://www.encodeproject.org/files/ENCFF670KBU/@@download/ENCFF670KBU.bed.gz
https://www.encodeproject.org/files/ENCFF156EZP/@@download/ENCFF156EZP.bed.gz
https://www.encodeproject.org/files/ENCFF935NRC/@@download/ENCFF935NRC.bed.gz
https://www.encodeproject.org/files/ENCFF921XWH/@@download/ENCFF921XWH.bed.gz
https://www.encodeproject.org/files/ENCFF612MNU/@@download/ENCFF612MNU.bed.gz
https://www.encodeproject.org/files/ENCFF272IPH/@@download/ENCFF272IPH.bed.gz
https://www.encodeproject.org/files/ENCFF468WZL/@@download/ENCFF468WZL.bed.gz
https://www.encodeproject.org/files/ENCFF817EJA/@@download/ENCFF817EJA.bed.gz
https://www.encodeproject.org/files/ENCFF929TWP/@@download/ENCFF929TWP.bed.gz
https://www.encodeproject.org/files/ENCFF998KKJ/@@download/ENCFF998KKJ.bed.gz
https://www.encodeproject.org/files/ENCFF708IYN/@@download/ENCFF708IYN.bed.gz
https://www.encodeproject.org/files/ENCFF045AOZ/@@download/ENCFF045AOZ.bed.gz
https://www.encodeproject.org/files/ENCFF720DYW/@@download/ENCFF720DYW.bed.gz
https://www.encodeproject.org/files/ENCFF074XQR/@@download/ENCFF074XQR.bed.gz
https://www.encodeproject.org/files/ENCFF691JZW/@@download/ENCFF691JZW.bed.gz
https://www.encodeproject.org/files/ENCFF913YMX/@@download/ENCFF913YMX.bed.gz
https://www.encodeproject.org/files/ENCFF656THP/@@download/ENCFF656THP.bed.gz
https://www.encodeproject.org/files/ENCFF517TKD/@@download/ENCFF517TKD.bed.gz
https://www.encodeproject.org/files/ENCFF108LBD/@@download/ENCFF108LBD.bed.gz
https://www.encodeproject.org/files/ENCFF336XFC/@@download/ENCFF336XFC.bed.gz
https://www.encodeproject.org/files/ENCFF604THW/@@download/ENCFF604THW.bed.gz
https://www.encodeproject.org/files/ENCFF131VCS/@@download/ENCFF131VCS.bed.gz
https://www.encodeproject.org/files/ENCFF825WJM/@@download/ENCFF825WJM.bed.gz
https://www.encodeproject.org/files/ENCFF560XEP/@@download/ENCFF560XEP.bed.gz
https://www.encodeproject.org/files/ENCFF798KXN/@@download/ENCFF798KXN.bed.gz
https://www.encodeproject.org/files/ENCFF227RXB/@@download/ENCFF227RXB.bed.gz
https://www.encodeproject.org/files/ENCFF774NZZ/@@download/ENCFF774NZZ.bed.gz
https://www.encodeproject.org/files/ENCFF732ZNB/@@download/ENCFF732ZNB.bed.gz
https://www.encodeproject.org/files/ENCFF682RGC/@@download/ENCFF682RGC.bed.gz
https://www.encodeproject.org/files/ENCFF226FPR/@@download/ENCFF226FPR.bed.gz
https://www.encodeproject.org/files/ENCFF645VCZ/@@download/ENCFF645VCZ.bed.gz
https://www.encodeproject.org/files/ENCFF496PIQ/@@download/ENCFF496PIQ.bed.gz
https://www.encodeproject.org/files/ENCFF383EYO/@@download/ENCFF383EYO.bed.gz
https://www.encodeproject.org/files/ENCFF835PDO/@@download/ENCFF835PDO.bed.gz
https://www.encodeproject.org/files/ENCFF592DOR/@@download/ENCFF592DOR.bed.gz
https://www.encodeproject.org/files/ENCFF079EGS/@@download/ENCFF079EGS.bed.gz
https://www.encodeproject.org/files/ENCFF110GDP/@@download/ENCFF110GDP.bed.gz
https://www.encodeproject.org/files/ENCFF328ZJV/@@download/ENCFF328ZJV.bed.gz
https://www.encodeproject.org/files/ENCFF201WFM/@@download/ENCFF201WFM.bed.gz
https://www.encodeproject.org/files/ENCFF197CVM/@@download/ENCFF197CVM.bed.gz
https://www.encodeproject.org/files/ENCFF265MQC/@@download/ENCFF265MQC.bed.gz
https://www.encodeproject.org/files/ENCFF052BXQ/@@download/ENCFF052BXQ.bed.gz
https://www.encodeproject.org/files/ENCFF554GSE/@@download/ENCFF554GSE.bed.gz
https://www.encodeproject.org/files/ENCFF948XVV/@@download/ENCFF948XVV.bed.gz
https://www.encodeproject.org/files/ENCFF409SDU/@@download/ENCFF409SDU.bed.gz
https://www.encodeproject.org/files/ENCFF373UVF/@@download/ENCFF373UVF.bed.gz
https://www.encodeproject.org/files/ENCFF141RIH/@@download/ENCFF141RIH.bed.gz
https://www.encodeproject.org/files/ENCFF624TVT/@@download/ENCFF624TVT.bed.gz
https://www.encodeproject.org/files/ENCFF193BGB/@@download/ENCFF193BGB.bed.gz
https://www.encodeproject.org/files/ENCFF371EUY/@@download/ENCFF371EUY.bed.gz
https://www.encodeproject.org/files/ENCFF488UHZ/@@download/ENCFF488UHZ.bed.gz
https://www.encodeproject.org/files/ENCFF217EJG/@@download/ENCFF217EJG.bed.gz
https://www.encodeproject.org/files/ENCFF881MMD/@@download/ENCFF881MMD.bed.gz
https://www.encodeproject.org/files/ENCFF241LPZ/@@download/ENCFF241LPZ.bed.gz
https://www.encodeproject.org/files/ENCFF948CYD/@@download/ENCFF948CYD.bed.gz
https://www.encodeproject.org/files/ENCFF278FNP/@@download/ENCFF278FNP.bed.gz
https://www.encodeproject.org/files/ENCFF718TWQ/@@download/ENCFF718TWQ.bed.gz
https://www.encodeproject.org/files/ENCFF702XPO/@@download/ENCFF702XPO.bed.gz
https://www.encodeproject.org/files/ENCFF749UPP/@@download/ENCFF749UPP.bed.gz
https://www.encodeproject.org/files/ENCFF645IVF/@@download/ENCFF645IVF.bed.gz
https://www.encodeproject.org/files/ENCFF955LND/@@download/ENCFF955LND.bed.gz
https://www.encodeproject.org/files/ENCFF598QRD/@@download/ENCFF598QRD.bed.gz
https://www.encodeproject.org/files/ENCFF798IVN/@@download/ENCFF798IVN.bed.gz
https://www.encodeproject.org/files/ENCFF209DVO/@@download/ENCFF209DVO.bed.gz
https://www.encodeproject.org/files/ENCFF404ASR/@@download/ENCFF404ASR.bed.gz
https://www.encodeproject.org/files/ENCFF242AOL/@@download/ENCFF242AOL.bed.gz
https://www.encodeproject.org/files/ENCFF641ZFM/@@download/ENCFF641ZFM.bed.gz
https://www.encodeproject.org/files/ENCFF797VEK/@@download/ENCFF797VEK.bed.gz
https://www.encodeproject.org/files/ENCFF425JPL/@@download/ENCFF425JPL.bed.gz
https://www.encodeproject.org/files/ENCFF531CLQ/@@download/ENCFF531CLQ.bed.gz
https://www.encodeproject.org/files/ENCFF836QUB/@@download/ENCFF836QUB.bed.gz
https://www.encodeproject.org/files/ENCFF770JQM/@@download/ENCFF770JQM.bed.gz
https://www.encodeproject.org/files/ENCFF597YMB/@@download/ENCFF597YMB.bed.gz
https://www.encodeproject.org/files/ENCFF946LHJ/@@download/ENCFF946LHJ.bed.gz
https://www.encodeproject.org/files/ENCFF494FXL/@@download/ENCFF494FXL.bed.gz
https://www.encodeproject.org/files/ENCFF111RWV/@@download/ENCFF111RWV.bed.gz
https://www.encodeproject.org/files/ENCFF332MPQ/@@download/ENCFF332MPQ.bed.gz
https://www.encodeproject.org/files/ENCFF988ZWG/@@download/ENCFF988ZWG.bed.gz
https://www.encodeproject.org/files/ENCFF154VTV/@@download/ENCFF154VTV.bed.gz
https://www.encodeproject.org/files/ENCFF382QUI/@@download/ENCFF382QUI.bed.gz
https://www.encodeproject.org/files/ENCFF373KUZ/@@download/ENCFF373KUZ.bed.gz
https://www.encodeproject.org/files/ENCFF290UUF/@@download/ENCFF290UUF.bed.gz
https://www.encodeproject.org/files/ENCFF355OYM/@@download/ENCFF355OYM.bed.gz
https://www.encodeproject.org/files/ENCFF852ZIK/@@download/ENCFF852ZIK.bed.gz
https://www.encodeproject.org/files/ENCFF192MEM/@@download/ENCFF192MEM.bed.gz
https://www.encodeproject.org/files/ENCFF460DRP/@@download/ENCFF460DRP.bed.gz
https://www.encodeproject.org/files/ENCFF516ZEQ/@@download/ENCFF516ZEQ.bed.gz
https://www.encodeproject.org/files/ENCFF048GXO/@@download/ENCFF048GXO.bed.gz
https://www.encodeproject.org/files/ENCFF546RIC/@@download/ENCFF546RIC.bed.gz
https://www.encodeproject.org/files/ENCFF320KEW/@@download/ENCFF320KEW.bed.gz
https://www.encodeproject.org/files/ENCFF931LUC/@@download/ENCFF931LUC.bed.gz
https://www.encodeproject.org/files/ENCFF821GUI/@@download/ENCFF821GUI.bed.gz
https://www.encodeproject.org/files/ENCFF974IPP/@@download/ENCFF974IPP.bed.gz
https://www.encodeproject.org/files/ENCFF230KZH/@@download/ENCFF230KZH.bed.gz
https://www.encodeproject.org/files/ENCFF683VTL/@@download/ENCFF683VTL.bed.gz
https://www.encodeproject.org/files/ENCFF296WYX/@@download/ENCFF296WYX.bed.gz
https://www.encodeproject.org/files/ENCFF264BDD/@@download/ENCFF264BDD.bed.gz
https://www.encodeproject.org/files/ENCFF743CDY/@@download/ENCFF743CDY.bed.gz
https://www.encodeproject.org/files/ENCFF959HJP/@@download/ENCFF959HJP.bed.gz
https://www.encodeproject.org/files/ENCFF810TWJ/@@download/ENCFF810TWJ.bed.gz
https://www.encodeproject.org/files/ENCFF180KAV/@@download/ENCFF180KAV.bed.gz
https://www.encodeproject.org/files/ENCFF701NLW/@@download/ENCFF701NLW.bed.gz
https://www.encodeproject.org/files/ENCFF306ZFX/@@download/ENCFF306ZFX.bed.gz
https://www.encodeproject.org/files/ENCFF887ZDT/@@download/ENCFF887ZDT.bed.gz
https://www.encodeproject.org/files/ENCFF063VRD/@@download/ENCFF063VRD.bed.gz
https://www.encodeproject.org/files/ENCFF185KMK/@@download/ENCFF185KMK.bed.gz
https://www.encodeproject.org/files/ENCFF762NCU/@@download/ENCFF762NCU.bed.gz
https://www.encodeproject.org/files/ENCFF636GBV/@@download/ENCFF636GBV.bed.gz
https://www.encodeproject.org/files/ENCFF651OAU/@@download/ENCFF651OAU.bed.gz
https://www.encodeproject.org/files/ENCFF451LLC/@@download/ENCFF451LLC.bed.gz
https://www.encodeproject.org/files/ENCFF352NGK/@@download/ENCFF352NGK.bed.gz
https://www.encodeproject.org/files/ENCFF411GOS/@@download/ENCFF411GOS.bed.gz
https://www.encodeproject.org/files/ENCFF435AEQ/@@download/ENCFF435AEQ.bed.gz
https://www.encodeproject.org/files/ENCFF645BZY/@@download/ENCFF645BZY.bed.gz
https://www.encodeproject.org/files/ENCFF270ONC/@@download/ENCFF270ONC.bed.gz
https://www.encodeproject.org/files/ENCFF959SMC/@@download/ENCFF959SMC.bed.gz
https://www.encodeproject.org/files/ENCFF208OME/@@download/ENCFF208OME.bed.gz
https://www.encodeproject.org/files/ENCFF904DOZ/@@download/ENCFF904DOZ.bed.gz
https://www.encodeproject.org/files/ENCFF321MKV/@@download/ENCFF321MKV.bed.gz
https://www.encodeproject.org/files/ENCFF080KWE/@@download/ENCFF080KWE.bed.gz
https://www.encodeproject.org/files/ENCFF250DNU/@@download/ENCFF250DNU.bed.gz
https://www.encodeproject.org/files/ENCFF625DDW/@@download/ENCFF625DDW.bed.gz
https://www.encodeproject.org/files/ENCFF611WRQ/@@download/ENCFF611WRQ.bed.gz
https://www.encodeproject.org/files/ENCFF599FYT/@@download/ENCFF599FYT.bed.gz
https://www.encodeproject.org/files/ENCFF841RMH/@@download/ENCFF841RMH.bed.gz
https://www.encodeproject.org/files/ENCFF748KIJ/@@download/ENCFF748KIJ.bed.gz
https://www.encodeproject.org/files/ENCFF422MYG/@@download/ENCFF422MYG.bed.gz
https://www.encodeproject.org/files/ENCFF835PIH/@@download/ENCFF835PIH.bed.gz
https://www.encodeproject.org/files/ENCFF795VJZ/@@download/ENCFF795VJZ.bed.gz
https://www.encodeproject.org/files/ENCFF706SJT/@@download/ENCFF706SJT.bed.gz
https://www.encodeproject.org/files/ENCFF324ELP/@@download/ENCFF324ELP.bed.gz
https://www.encodeproject.org/files/ENCFF605XYC/@@download/ENCFF605XYC.bed.gz
https://www.encodeproject.org/files/ENCFF942JZO/@@download/ENCFF942JZO.bed.gz
https://www.encodeproject.org/files/ENCFF043NUC/@@download/ENCFF043NUC.bed.gz
https://www.encodeproject.org/files/ENCFF840SLB/@@download/ENCFF840SLB.bed.gz
https://www.encodeproject.org/files/ENCFF745UTS/@@download/ENCFF745UTS.bed.gz
https://www.encodeproject.org/files/ENCFF505AEY/@@download/ENCFF505AEY.bed.gz
https://www.encodeproject.org/files/ENCFF176ATR/@@download/ENCFF176ATR.bed.gz
https://www.encodeproject.org/files/ENCFF622TWI/@@download/ENCFF622TWI.bed.gz
https://www.encodeproject.org/files/ENCFF261NJZ/@@download/ENCFF261NJZ.bed.gz
https://www.encodeproject.org/files/ENCFF643XUN/@@download/ENCFF643XUN.bed.gz
https://www.encodeproject.org/files/ENCFF463GXC/@@download/ENCFF463GXC.bed.gz
https://www.encodeproject.org/files/ENCFF736XUU/@@download/ENCFF736XUU.bed.gz
https://www.encodeproject.org/files/ENCFF769TUY/@@download/ENCFF769TUY.bed.gz
https://www.encodeproject.org/files/ENCFF112JVK/@@download/ENCFF112JVK.bed.gz
https://www.encodeproject.org/files/ENCFF594YBN/@@download/ENCFF594YBN.bed.gz
https://www.encodeproject.org/files/ENCFF342ETP/@@download/ENCFF342ETP.bed.gz
https://www.encodeproject.org/files/ENCFF932UJX/@@download/ENCFF932UJX.bed.gz
https://www.encodeproject.org/files/ENCFF989DLF/@@download/ENCFF989DLF.bed.gz
https://www.encodeproject.org/files/ENCFF784ICI/@@download/ENCFF784ICI.bed.gz
https://www.encodeproject.org/files/ENCFF132MJX/@@download/ENCFF132MJX.bed.gz
https://www.encodeproject.org/files/ENCFF030DLI/@@download/ENCFF030DLI.bed.gz
https://www.encodeproject.org/files/ENCFF015FXW/@@download/ENCFF015FXW.bed.gz
https://www.encodeproject.org/files/ENCFF490MXJ/@@download/ENCFF490MXJ.bed.gz
https://www.encodeproject.org/files/ENCFF207MLR/@@download/ENCFF207MLR.bed.gz
https://www.encodeproject.org/files/ENCFF489IWB/@@download/ENCFF489IWB.bed.gz
https://www.encodeproject.org/files/ENCFF281CNU/@@download/ENCFF281CNU.bed.gz
https://www.encodeproject.org/files/ENCFF990SFN/@@download/ENCFF990SFN.bed.gz
https://www.encodeproject.org/files/ENCFF388KGW/@@download/ENCFF388KGW.bed.gz
https://www.encodeproject.org/files/ENCFF701RWL/@@download/ENCFF701RWL.bed.gz
https://www.encodeproject.org/files/ENCFF813TRY/@@download/ENCFF813TRY.bed.gz
https://www.encodeproject.org/files/ENCFF567CPM/@@download/ENCFF567CPM.bed.gz
https://www.encodeproject.org/files/ENCFF401YUZ/@@download/ENCFF401YUZ.bed.gz
https://www.encodeproject.org/files/ENCFF206KPV/@@download/ENCFF206KPV.bed.gz
https://www.encodeproject.org/files/ENCFF776STO/@@download/ENCFF776STO.bed.gz
https://www.encodeproject.org/files/ENCFF475CIS/@@download/ENCFF475CIS.bed.gz
https://www.encodeproject.org/files/ENCFF327XIO/@@download/ENCFF327XIO.bed.gz
https://www.encodeproject.org/files/ENCFF497RWP/@@download/ENCFF497RWP.bed.gz
https://www.encodeproject.org/files/ENCFF898ZHK/@@download/ENCFF898ZHK.bed.gz
https://www.encodeproject.org/files/ENCFF743AUT/@@download/ENCFF743AUT.bed.gz
https://www.encodeproject.org/files/ENCFF625QHR/@@download/ENCFF625QHR.bed.gz
https://www.encodeproject.org/files/ENCFF689CDE/@@download/ENCFF689CDE.bed.gz
https://www.encodeproject.org/files/ENCFF268YOM/@@download/ENCFF268YOM.bed.gz
https://www.encodeproject.org/files/ENCFF536WWR/@@download/ENCFF536WWR.bed.gz
https://www.encodeproject.org/files/ENCFF171ZNN/@@download/ENCFF171ZNN.bed.gz
https://www.encodeproject.org/files/ENCFF918TGZ/@@download/ENCFF918TGZ.bed.gz
https://www.encodeproject.org/files/ENCFF729DNM/@@download/ENCFF729DNM.bed.gz
https://www.encodeproject.org/files/ENCFF267ADR/@@download/ENCFF267ADR.bed.gz
https://www.encodeproject.org/files/ENCFF878TPY/@@download/ENCFF878TPY.bed.gz
https://www.encodeproject.org/files/ENCFF950HXZ/@@download/ENCFF950HXZ.bed.gz
https://www.encodeproject.org/files/ENCFF669RAT/@@download/ENCFF669RAT.bed.gz
https://www.encodeproject.org/files/ENCFF825GVH/@@download/ENCFF825GVH.bed.gz
https://www.encodeproject.org/files/ENCFF462RVE/@@download/ENCFF462RVE.bed.gz
https://www.encodeproject.org/files/ENCFF470CSE/@@download/ENCFF470CSE.bed.gz
https://www.encodeproject.org/files/ENCFF560UGR/@@download/ENCFF560UGR.bed.gz
https://www.encodeproject.org/files/ENCFF803CYY/@@download/ENCFF803CYY.bed.gz
https://www.encodeproject.org/files/ENCFF493DXA/@@download/ENCFF493DXA.bed.gz
https://www.encodeproject.org/files/ENCFF104VFF/@@download/ENCFF104VFF.bed.gz
https://www.encodeproject.org/files/ENCFF510QJE/@@download/ENCFF510QJE.bed.gz
https://www.encodeproject.org/files/ENCFF708HLM/@@download/ENCFF708HLM.bed.gz
https://www.encodeproject.org/files/ENCFF666ISN/@@download/ENCFF666ISN.bed.gz
https://www.encodeproject.org/files/ENCFF216JWP/@@download/ENCFF216JWP.bed.gz
https://www.encodeproject.org/files/ENCFF953FNE/@@download/ENCFF953FNE.bed.gz
https://www.encodeproject.org/files/ENCFF986ZVU/@@download/ENCFF986ZVU.bed.gz
https://www.encodeproject.org/files/ENCFF300AER/@@download/ENCFF300AER.bed.gz
https://www.encodeproject.org/files/ENCFF735PKA/@@download/ENCFF735PKA.bed.gz
https://www.encodeproject.org/files/ENCFF727JXN/@@download/ENCFF727JXN.bed.gz
https://www.encodeproject.org/files/ENCFF814JWH/@@download/ENCFF814JWH.bed.gz
https://www.encodeproject.org/files/ENCFF006GSY/@@download/ENCFF006GSY.bed.gz
https://www.encodeproject.org/files/ENCFF058VGZ/@@download/ENCFF058VGZ.bed.gz
https://www.encodeproject.org/files/ENCFF503UTF/@@download/ENCFF503UTF.bed.gz
https://www.encodeproject.org/files/ENCFF288BSV/@@download/ENCFF288BSV.bed.gz
https://www.encodeproject.org/files/ENCFF927NEU/@@download/ENCFF927NEU.bed.gz
https://www.encodeproject.org/files/ENCFF872DSQ/@@download/ENCFF872DSQ.bed.gz
https://www.encodeproject.org/files/ENCFF109UVJ/@@download/ENCFF109UVJ.bed.gz
https://www.encodeproject.org/files/ENCFF936XIP/@@download/ENCFF936XIP.bed.gz
https://www.encodeproject.org/files/ENCFF442RYH/@@download/ENCFF442RYH.bed.gz
https://www.encodeproject.org/files/ENCFF684UHQ/@@download/ENCFF684UHQ.bed.gz
https://www.encodeproject.org/files/ENCFF680JFD/@@download/ENCFF680JFD.bed.gz
https://www.encodeproject.org/files/ENCFF586MZX/@@download/ENCFF586MZX.bed.gz
https://www.encodeproject.org/files/ENCFF165JQS/@@download/ENCFF165JQS.bed.gz
https://www.encodeproject.org/files/ENCFF847HXU/@@download/ENCFF847HXU.bed.gz
https://www.encodeproject.org/files/ENCFF926UHP/@@download/ENCFF926UHP.bed.gz
https://www.encodeproject.org/files/ENCFF124KCE/@@download/ENCFF124KCE.bed.gz
https://www.encodeproject.org/files/ENCFF302RKX/@@download/ENCFF302RKX.bed.gz
https://www.encodeproject.org/files/ENCFF458FBS/@@download/ENCFF458FBS.bed.gz
https://www.encodeproject.org/files/ENCFF217XUD/@@download/ENCFF217XUD.bed.gz
https://www.encodeproject.org/files/ENCFF044VTI/@@download/ENCFF044VTI.bed.gz
https://www.encodeproject.org/files/ENCFF753CEB/@@download/ENCFF753CEB.bed.gz
https://www.encodeproject.org/files/ENCFF194QYM/@@download/ENCFF194QYM.bed.gz
https://www.encodeproject.org/files/ENCFF371LUB/@@download/ENCFF371LUB.bed.gz
https://www.encodeproject.org/files/ENCFF305XQM/@@download/ENCFF305XQM.bed.gz
https://www.encodeproject.org/files/ENCFF938PFW/@@download/ENCFF938PFW.bed.gz
https://www.encodeproject.org/files/ENCFF699IZY/@@download/ENCFF699IZY.bed.gz
https://www.encodeproject.org/files/ENCFF618JPG/@@download/ENCFF618JPG.bed.gz
https://www.encodeproject.org/files/ENCFF958FYM/@@download/ENCFF958FYM.bed.gz
https://www.encodeproject.org/files/ENCFF342QUN/@@download/ENCFF342QUN.bed.gz
https://www.encodeproject.org/files/ENCFF629EAD/@@download/ENCFF629EAD.bed.gz
https://www.encodeproject.org/files/ENCFF594LBX/@@download/ENCFF594LBX.bed.gz
https://www.encodeproject.org/files/ENCFF738IQL/@@download/ENCFF738IQL.bed.gz
https://www.encodeproject.org/files/ENCFF944LWS/@@download/ENCFF944LWS.bed.gz
https://www.encodeproject.org/files/ENCFF750AGR/@@download/ENCFF750AGR.bed.gz
https://www.encodeproject.org/files/ENCFF130OKL/@@download/ENCFF130OKL.bed.gz
https://www.encodeproject.org/files/ENCFF716OTE/@@download/ENCFF716OTE.bed.gz
https://www.encodeproject.org/files/ENCFF778UHP/@@download/ENCFF778UHP.bed.gz
https://www.encodeproject.org/files/ENCFF458AZS/@@download/ENCFF458AZS.bed.gz
https://www.encodeproject.org/files/ENCFF413UQM/@@download/ENCFF413UQM.bed.gz
https://www.encodeproject.org/files/ENCFF004QJZ/@@download/ENCFF004QJZ.bed.gz
https://www.encodeproject.org/files/ENCFF767ZRB/@@download/ENCFF767ZRB.bed.gz
https://www.encodeproject.org/files/ENCFF201DBE/@@download/ENCFF201DBE.bed.gz
https://www.encodeproject.org/files/ENCFF151UJT/@@download/ENCFF151UJT.bed.gz
https://www.encodeproject.org/files/ENCFF596MGE/@@download/ENCFF596MGE.bed.gz
https://www.encodeproject.org/files/ENCFF565QWY/@@download/ENCFF565QWY.bed.gz
https://www.encodeproject.org/files/ENCFF393LUP/@@download/ENCFF393LUP.bed.gz
https://www.encodeproject.org/files/ENCFF280RQS/@@download/ENCFF280RQS.bed.gz
https://www.encodeproject.org/files/ENCFF214ICQ/@@download/ENCFF214ICQ.bed.gz
https://www.encodeproject.org/files/ENCFF952WKN/@@download/ENCFF952WKN.bed.gz
https://www.encodeproject.org/files/ENCFF338IDU/@@download/ENCFF338IDU.bed.gz
https://www.encodeproject.org/files/ENCFF976LBY/@@download/ENCFF976LBY.bed.gz
https://www.encodeproject.org/files/ENCFF128YWS/@@download/ENCFF128YWS.bed.gz
https://www.encodeproject.org/files/ENCFF016TWL/@@download/ENCFF016TWL.bed.gz
https://www.encodeproject.org/files/ENCFF109ADF/@@download/ENCFF109ADF.bed.gz
https://www.encodeproject.org/files/ENCFF566KDV/@@download/ENCFF566KDV.bed.gz
https://www.encodeproject.org/files/ENCFF507JZI/@@download/ENCFF507JZI.bed.gz
https://www.encodeproject.org/files/ENCFF634TZG/@@download/ENCFF634TZG.bed.gz
https://www.encodeproject.org/files/ENCFF023LAA/@@download/ENCFF023LAA.bed.gz
https://www.encodeproject.org/files/ENCFF024LQZ/@@download/ENCFF024LQZ.bed.gz
https://www.encodeproject.org/files/ENCFF278CIM/@@download/ENCFF278CIM.bed.gz
https://www.encodeproject.org/files/ENCFF224RFJ/@@download/ENCFF224RFJ.bed.gz
https://www.encodeproject.org/files/ENCFF132DPY/@@download/ENCFF132DPY.bed.gz
https://www.encodeproject.org/files/ENCFF185BRL/@@download/ENCFF185BRL.bed.gz
https://www.encodeproject.org/files/ENCFF428HNJ/@@download/ENCFF428HNJ.bed.gz
https://www.encodeproject.org/files/ENCFF745EBL/@@download/ENCFF745EBL.bed.gz
https://www.encodeproject.org/files/ENCFF618NTX/@@download/ENCFF618NTX.bed.gz
https://www.encodeproject.org/files/ENCFF882XTP/@@download/ENCFF882XTP.bed.gz
https://www.encodeproject.org/files/ENCFF918BZG/@@download/ENCFF918BZG.bed.gz
https://www.encodeproject.org/files/ENCFF021YBN/@@download/ENCFF021YBN.bed.gz
https://www.encodeproject.org/files/ENCFF165QGE/@@download/ENCFF165QGE.bed.gz
https://www.encodeproject.org/files/ENCFF269PAM/@@download/ENCFF269PAM.bed.gz
https://www.encodeproject.org/files/ENCFF413OMR/@@download/ENCFF413OMR.bed.gz
https://www.encodeproject.org/files/ENCFF724DNU/@@download/ENCFF724DNU.bed.gz
https://www.encodeproject.org/files/ENCFF687TJX/@@download/ENCFF687TJX.bed.gz
https://www.encodeproject.org/files/ENCFF483YIX/@@download/ENCFF483YIX.bed.gz
https://www.encodeproject.org/files/ENCFF773XPT/@@download/ENCFF773XPT.bed.gz
https://www.encodeproject.org/files/ENCFF165ZEP/@@download/ENCFF165ZEP.bed.gz
https://www.encodeproject.org/files/ENCFF238QAG/@@download/ENCFF238QAG.bed.gz
https://www.encodeproject.org/files/ENCFF864EON/@@download/ENCFF864EON.bed.gz
https://www.encodeproject.org/files/ENCFF683CTP/@@download/ENCFF683CTP.bed.gz
https://www.encodeproject.org/files/ENCFF863ZFH/@@download/ENCFF863ZFH.bed.gz
https://www.encodeproject.org/files/ENCFF160TJG/@@download/ENCFF160TJG.bed.gz
https://www.encodeproject.org/files/ENCFF963DVH/@@download/ENCFF963DVH.bed.gz
https://www.encodeproject.org/files/ENCFF034UEJ/@@download/ENCFF034UEJ.bed.gz
https://www.encodeproject.org/files/ENCFF096AYV/@@download/ENCFF096AYV.bed.gz
https://www.encodeproject.org/files/ENCFF130ZHU/@@download/ENCFF130ZHU.bed.gz
https://www.encodeproject.org/files/ENCFF141IMM/@@download/ENCFF141IMM.bed.gz
https://www.encodeproject.org/files/ENCFF186RPU/@@download/ENCFF186RPU.bed.gz
https://www.encodeproject.org/files/ENCFF435DTC/@@download/ENCFF435DTC.bed.gz
https://www.encodeproject.org/files/ENCFF585SZT/@@download/ENCFF585SZT.bed.gz
https://www.encodeproject.org/files/ENCFF828KXG/@@download/ENCFF828KXG.bed.gz
https://www.encodeproject.org/files/ENCFF099BZU/@@download/ENCFF099BZU.bed.gz
https://www.encodeproject.org/files/ENCFF035OPG/@@download/ENCFF035OPG.bed.gz
https://www.encodeproject.org/files/ENCFF179LFO/@@download/ENCFF179LFO.bed.gz
https://www.encodeproject.org/files/ENCFF233BHX/@@download/ENCFF233BHX.bed.gz
https://www.encodeproject.org/files/ENCFF086FAZ/@@download/ENCFF086FAZ.bed.gz
https://www.encodeproject.org/files/ENCFF864XZP/@@download/ENCFF864XZP.bed.gz
https://www.encodeproject.org/files/ENCFF660GHM/@@download/ENCFF660GHM.bed.gz
https://www.encodeproject.org/files/ENCFF185UUT/@@download/ENCFF185UUT.bed.gz
https://www.encodeproject.org/files/ENCFF024BHX/@@download/ENCFF024BHX.bed.gz
https://www.encodeproject.org/files/ENCFF389FLV/@@download/ENCFF389FLV.bed.gz
https://www.encodeproject.org/files/ENCFF169AWH/@@download/ENCFF169AWH.bed.gz
https://www.encodeproject.org/files/ENCFF169QYL/@@download/ENCFF169QYL.bed.gz
https://www.encodeproject.org/files/ENCFF648UJW/@@download/ENCFF648UJW.bed.gz
https://www.encodeproject.org/files/ENCFF392MAR/@@download/ENCFF392MAR.bed.gz
https://www.encodeproject.org/files/ENCFF592NJN/@@download/ENCFF592NJN.bed.gz
https://www.encodeproject.org/files/ENCFF863WFD/@@download/ENCFF863WFD.bed.gz
https://www.encodeproject.org/files/ENCFF710UAZ/@@download/ENCFF710UAZ.bed.gz
https://www.encodeproject.org/files/ENCFF832HNJ/@@download/ENCFF832HNJ.bed.gz
https://www.encodeproject.org/files/ENCFF363NQY/@@download/ENCFF363NQY.bed.gz
https://www.encodeproject.org/files/ENCFF494YNM/@@download/ENCFF494YNM.bed.gz
https://www.encodeproject.org/files/ENCFF730BLH/@@download/ENCFF730BLH.bed.gz
https://www.encodeproject.org/files/ENCFF439KTZ/@@download/ENCFF439KTZ.bed.gz
https://www.encodeproject.org/files/ENCFF636SGK/@@download/ENCFF636SGK.bed.gz
https://www.encodeproject.org/files/ENCFF664UGR/@@download/ENCFF664UGR.bed.gz
https://www.encodeproject.org/files/ENCFF791UUM/@@download/ENCFF791UUM.bed.gz
https://www.encodeproject.org/files/ENCFF574LAO/@@download/ENCFF574LAO.bed.gz
https://www.encodeproject.org/files/ENCFF514DDG/@@download/ENCFF514DDG.bed.gz
https://www.encodeproject.org/files/ENCFF448LKL/@@download/ENCFF448LKL.bed.gz
https://www.encodeproject.org/files/ENCFF451VTH/@@download/ENCFF451VTH.bed.gz
https://www.encodeproject.org/files/ENCFF042QSE/@@download/ENCFF042QSE.bed.gz
https://www.encodeproject.org/files/ENCFF748IDH/@@download/ENCFF748IDH.bed.gz
https://www.encodeproject.org/files/ENCFF588WBI/@@download/ENCFF588WBI.bed.gz
https://www.encodeproject.org/files/ENCFF049ISU/@@download/ENCFF049ISU.bed.gz
https://www.encodeproject.org/files/ENCFF455TXX/@@download/ENCFF455TXX.bed.gz
https://www.encodeproject.org/files/ENCFF896PGF/@@download/ENCFF896PGF.bed.gz
https://www.encodeproject.org/files/ENCFF670IOD/@@download/ENCFF670IOD.bed.gz
https://www.encodeproject.org/files/ENCFF405SDO/@@download/ENCFF405SDO.bed.gz
https://www.encodeproject.org/files/ENCFF857BXY/@@download/ENCFF857BXY.bed.gz
https://www.encodeproject.org/files/ENCFF294DQQ/@@download/ENCFF294DQQ.bed.gz
https://www.encodeproject.org/files/ENCFF841YHN/@@download/ENCFF841YHN.bed.gz
https://www.encodeproject.org/files/ENCFF004LNW/@@download/ENCFF004LNW.bed.gz
https://www.encodeproject.org/files/ENCFF753UAX/@@download/ENCFF753UAX.bed.gz
https://www.encodeproject.org/files/ENCFF495XYS/@@download/ENCFF495XYS.bed.gz
https://www.encodeproject.org/files/ENCFF975YZR/@@download/ENCFF975YZR.bed.gz
https://www.encodeproject.org/files/ENCFF157HQD/@@download/ENCFF157HQD.bed.gz
https://www.encodeproject.org/files/ENCFF539GWU/@@download/ENCFF539GWU.bed.gz
https://www.encodeproject.org/files/ENCFF623DVC/@@download/ENCFF623DVC.bed.gz
https://www.encodeproject.org/files/ENCFF623HZY/@@download/ENCFF623HZY.bed.gz
https://www.encodeproject.org/files/ENCFF415MKA/@@download/ENCFF415MKA.bed.gz
https://www.encodeproject.org/files/ENCFF053ABJ/@@download/ENCFF053ABJ.bed.gz
https://www.encodeproject.org/files/ENCFF663KMO/@@download/ENCFF663KMO.bed.gz
https://www.encodeproject.org/files/ENCFF225GCF/@@download/ENCFF225GCF.bed.gz
https://www.encodeproject.org/files/ENCFF594DAV/@@download/ENCFF594DAV.bed.gz
https://www.encodeproject.org/files/ENCFF964FPZ/@@download/ENCFF964FPZ.bed.gz
https://www.encodeproject.org/files/ENCFF527MLG/@@download/ENCFF527MLG.bed.gz
https://www.encodeproject.org/files/ENCFF060JVZ/@@download/ENCFF060JVZ.bed.gz
https://www.encodeproject.org/files/ENCFF255HEF/@@download/ENCFF255HEF.bed.gz
https://www.encodeproject.org/files/ENCFF356WOE/@@download/ENCFF356WOE.bed.gz
https://www.encodeproject.org/files/ENCFF464WKR/@@download/ENCFF464WKR.bed.gz
https://www.encodeproject.org/files/ENCFF869BHB/@@download/ENCFF869BHB.bed.gz
https://www.encodeproject.org/files/ENCFF652GOE/@@download/ENCFF652GOE.bed.gz
https://www.encodeproject.org/files/ENCFF405QTW/@@download/ENCFF405QTW.bed.gz
https://www.encodeproject.org/files/ENCFF503IOR/@@download/ENCFF503IOR.bed.gz
https://www.encodeproject.org/files/ENCFF838QED/@@download/ENCFF838QED.bed.gz
https://www.encodeproject.org/files/ENCFF004YCK/@@download/ENCFF004YCK.bed.gz
https://www.encodeproject.org/files/ENCFF435SNP/@@download/ENCFF435SNP.bed.gz
https://www.encodeproject.org/files/ENCFF959TJF/@@download/ENCFF959TJF.bed.gz
https://www.encodeproject.org/files/ENCFF026PPP/@@download/ENCFF026PPP.bed.gz
https://www.encodeproject.org/files/ENCFF443WEJ/@@download/ENCFF443WEJ.bed.gz
https://www.encodeproject.org/files/ENCFF458IBK/@@download/ENCFF458IBK.bed.gz
https://www.encodeproject.org/files/ENCFF779CUH/@@download/ENCFF779CUH.bed.gz
https://www.encodeproject.org/files/ENCFF155NXO/@@download/ENCFF155NXO.bed.gz
https://www.encodeproject.org/files/ENCFF227LKX/@@download/ENCFF227LKX.bed.gz
https://www.encodeproject.org/files/ENCFF996LQH/@@download/ENCFF996LQH.bed.gz
https://www.encodeproject.org/files/ENCFF669TCB/@@download/ENCFF669TCB.bed.gz
https://www.encodeproject.org/files/ENCFF741QVY/@@download/ENCFF741QVY.bed.gz
https://www.encodeproject.org/files/ENCFF030AXK/@@download/ENCFF030AXK.bed.gz
https://www.encodeproject.org/files/ENCFF858SAF/@@download/ENCFF858SAF.bed.gz
https://www.encodeproject.org/files/ENCFF340TNC/@@download/ENCFF340TNC.bed.gz
https://www.encodeproject.org/files/ENCFF750QHT/@@download/ENCFF750QHT.bed.gz
https://www.encodeproject.org/files/ENCFF142NAV/@@download/ENCFF142NAV.bed.gz
https://www.encodeproject.org/files/ENCFF099OSI/@@download/ENCFF099OSI.bed.gz
https://www.encodeproject.org/files/ENCFF819NNH/@@download/ENCFF819NNH.bed.gz
https://www.encodeproject.org/files/ENCFF927JRS/@@download/ENCFF927JRS.bed.gz
https://www.encodeproject.org/files/ENCFF688UTO/@@download/ENCFF688UTO.bed.gz
https://www.encodeproject.org/files/ENCFF195YPT/@@download/ENCFF195YPT.bed.gz
https://www.encodeproject.org/files/ENCFF004BLZ/@@download/ENCFF004BLZ.bed.gz
https://www.encodeproject.org/files/ENCFF519NHL/@@download/ENCFF519NHL.bed.gz
https://www.encodeproject.org/files/ENCFF885HJI/@@download/ENCFF885HJI.bed.gz
https://www.encodeproject.org/files/ENCFF866OZW/@@download/ENCFF866OZW.bed.gz
https://www.encodeproject.org/files/ENCFF388IZF/@@download/ENCFF388IZF.bed.gz
https://www.encodeproject.org/files/ENCFF745JFN/@@download/ENCFF745JFN.bed.gz
https://www.encodeproject.org/files/ENCFF195YGC/@@download/ENCFF195YGC.bed.gz
https://www.encodeproject.org/files/ENCFF702UDA/@@download/ENCFF702UDA.bed.gz
https://www.encodeproject.org/files/ENCFF537HHU/@@download/ENCFF537HHU.bed.gz
https://www.encodeproject.org/files/ENCFF906SCU/@@download/ENCFF906SCU.bed.gz
https://www.encodeproject.org/files/ENCFF991QJO/@@download/ENCFF991QJO.bed.gz
https://www.encodeproject.org/files/ENCFF902EKZ/@@download/ENCFF902EKZ.bed.gz
https://www.encodeproject.org/files/ENCFF873VFI/@@download/ENCFF873VFI.bed.gz
https://www.encodeproject.org/files/ENCFF731RBX/@@download/ENCFF731RBX.bed.gz
https://www.encodeproject.org/files/ENCFF308RXD/@@download/ENCFF308RXD.bed.gz
https://www.encodeproject.org/files/ENCFF045CFL/@@download/ENCFF045CFL.bed.gz
https://www.encodeproject.org/files/ENCFF253UAF/@@download/ENCFF253UAF.bed.gz
https://www.encodeproject.org/files/ENCFF450BWT/@@download/ENCFF450BWT.bed.gz
https://www.encodeproject.org/files/ENCFF307UZC/@@download/ENCFF307UZC.bed.gz
https://www.encodeproject.org/files/ENCFF862GDZ/@@download/ENCFF862GDZ.bed.gz
https://www.encodeproject.org/files/ENCFF417FFL/@@download/ENCFF417FFL.bed.gz
https://www.encodeproject.org/files/ENCFF823HUJ/@@download/ENCFF823HUJ.bed.gz
https://www.encodeproject.org/files/ENCFF295XCB/@@download/ENCFF295XCB.bed.gz
https://www.encodeproject.org/files/ENCFF115ENN/@@download/ENCFF115ENN.bed.gz
https://www.encodeproject.org/files/ENCFF353STA/@@download/ENCFF353STA.bed.gz
https://www.encodeproject.org/files/ENCFF308CTG/@@download/ENCFF308CTG.bed.gz
https://www.encodeproject.org/files/ENCFF857LEC/@@download/ENCFF857LEC.bed.gz
https://www.encodeproject.org/files/ENCFF517FAL/@@download/ENCFF517FAL.bed.gz
https://www.encodeproject.org/files/ENCFF591XXC/@@download/ENCFF591XXC.bed.gz
https://www.encodeproject.org/files/ENCFF545WAL/@@download/ENCFF545WAL.bed.gz
https://www.encodeproject.org/files/ENCFF996NWM/@@download/ENCFF996NWM.bed.gz
https://www.encodeproject.org/files/ENCFF785QJM/@@download/ENCFF785QJM.bed.gz
https://www.encodeproject.org/files/ENCFF751MTJ/@@download/ENCFF751MTJ.bed.gz
https://www.encodeproject.org/files/ENCFF945JJR/@@download/ENCFF945JJR.bed.gz
https://www.encodeproject.org/files/ENCFF765MRZ/@@download/ENCFF765MRZ.bed.gz
https://www.encodeproject.org/files/ENCFF139XIZ/@@download/ENCFF139XIZ.bed.gz
https://www.encodeproject.org/files/ENCFF160KBR/@@download/ENCFF160KBR.bed.gz
https://www.encodeproject.org/files/ENCFF535WUH/@@download/ENCFF535WUH.bed.gz
https://www.encodeproject.org/files/ENCFF645OCW/@@download/ENCFF645OCW.bed.gz
https://www.encodeproject.org/files/ENCFF254ZSQ/@@download/ENCFF254ZSQ.bed.gz
https://www.encodeproject.org/files/ENCFF742DPO/@@download/ENCFF742DPO.bed.gz
https://www.encodeproject.org/files/ENCFF893YKY/@@download/ENCFF893YKY.bed.gz
https://www.encodeproject.org/files/ENCFF754OSO/@@download/ENCFF754OSO.bed.gz
https://www.encodeproject.org/files/ENCFF707SJC/@@download/ENCFF707SJC.bed.gz
https://www.encodeproject.org/files/ENCFF904LYG/@@download/ENCFF904LYG.bed.gz
https://www.encodeproject.org/files/ENCFF518SJY/@@download/ENCFF518SJY.bed.gz
https://www.encodeproject.org/files/ENCFF622FUC/@@download/ENCFF622FUC.bed.gz
https://www.encodeproject.org/files/ENCFF437PVG/@@download/ENCFF437PVG.bed.gz
https://www.encodeproject.org/files/ENCFF728ITJ/@@download/ENCFF728ITJ.bed.gz
https://www.encodeproject.org/files/ENCFF219NIA/@@download/ENCFF219NIA.bed.gz
https://www.encodeproject.org/files/ENCFF313VEF/@@download/ENCFF313VEF.bed.gz
https://www.encodeproject.org/files/ENCFF699UTZ/@@download/ENCFF699UTZ.bed.gz
https://www.encodeproject.org/files/ENCFF802VTG/@@download/ENCFF802VTG.bed.gz
https://www.encodeproject.org/files/ENCFF310IWF/@@download/ENCFF310IWF.bed.gz
https://www.encodeproject.org/files/ENCFF861MUF/@@download/ENCFF861MUF.bed.gz
https://www.encodeproject.org/files/ENCFF232ZHD/@@download/ENCFF232ZHD.bed.gz
https://www.encodeproject.org/files/ENCFF854ZPK/@@download/ENCFF854ZPK.bed.gz
https://www.encodeproject.org/files/ENCFF243JXS/@@download/ENCFF243JXS.bed.gz
https://www.encodeproject.org/files/ENCFF068MGV/@@download/ENCFF068MGV.bed.gz
https://www.encodeproject.org/files/ENCFF291LHW/@@download/ENCFF291LHW.bed.gz
https://www.encodeproject.org/files/ENCFF042SUM/@@download/ENCFF042SUM.bed.gz
https://www.encodeproject.org/files/ENCFF963QEL/@@download/ENCFF963QEL.bed.gz
https://www.encodeproject.org/files/ENCFF827VMW/@@download/ENCFF827VMW.bed.gz
https://www.encodeproject.org/files/ENCFF322IPP/@@download/ENCFF322IPP.bed.gz
https://www.encodeproject.org/files/ENCFF598CBU/@@download/ENCFF598CBU.bed.gz
https://www.encodeproject.org/files/ENCFF681YLP/@@download/ENCFF681YLP.bed.gz
https://www.encodeproject.org/files/ENCFF139FEW/@@download/ENCFF139FEW.bed.gz
https://www.encodeproject.org/files/ENCFF994IHO/@@download/ENCFF994IHO.bed.gz
https://www.encodeproject.org/files/ENCFF645NLC/@@download/ENCFF645NLC.bed.gz
https://www.encodeproject.org/files/ENCFF945IST/@@download/ENCFF945IST.bed.gz
https://www.encodeproject.org/files/ENCFF034RYJ/@@download/ENCFF034RYJ.bed.gz
https://www.encodeproject.org/files/ENCFF551WCN/@@download/ENCFF551WCN.bed.gz
https://www.encodeproject.org/files/ENCFF763XBV/@@download/ENCFF763XBV.bed.gz
https://www.encodeproject.org/files/ENCFF994VNA/@@download/ENCFF994VNA.bed.gz
https://www.encodeproject.org/files/ENCFF233OIC/@@download/ENCFF233OIC.bed.gz
https://www.encodeproject.org/files/ENCFF407STM/@@download/ENCFF407STM.bed.gz
https://www.encodeproject.org/files/ENCFF991VAW/@@download/ENCFF991VAW.bed.gz
https://www.encodeproject.org/files/ENCFF060MHX/@@download/ENCFF060MHX.bed.gz
https://www.encodeproject.org/files/ENCFF698ITQ/@@download/ENCFF698ITQ.bed.gz
https://www.encodeproject.org/files/ENCFF029VWV/@@download/ENCFF029VWV.bed.gz
https://www.encodeproject.org/files/ENCFF482QHM/@@download/ENCFF482QHM.bed.gz
https://www.encodeproject.org/files/ENCFF416TFM/@@download/ENCFF416TFM.bed.gz
https://www.encodeproject.org/files/ENCFF142ZTD/@@download/ENCFF142ZTD.bed.gz
https://www.encodeproject.org/files/ENCFF917RIN/@@download/ENCFF917RIN.bed.gz
https://www.encodeproject.org/files/ENCFF330SXS/@@download/ENCFF330SXS.bed.gz
https://www.encodeproject.org/files/ENCFF663PTR/@@download/ENCFF663PTR.bed.gz
https://www.encodeproject.org/files/ENCFF624JML/@@download/ENCFF624JML.bed.gz
https://www.encodeproject.org/files/ENCFF670RLH/@@download/ENCFF670RLH.bed.gz
https://www.encodeproject.org/files/ENCFF453UVV/@@download/ENCFF453UVV.bed.gz
https://www.encodeproject.org/files/ENCFF697NJT/@@download/ENCFF697NJT.bed.gz
https://www.encodeproject.org/files/ENCFF009LDQ/@@download/ENCFF009LDQ.bed.gz
https://www.encodeproject.org/files/ENCFF796RRA/@@download/ENCFF796RRA.bed.gz
https://www.encodeproject.org/files/ENCFF650DWZ/@@download/ENCFF650DWZ.bed.gz
https://www.encodeproject.org/files/ENCFF930FAL/@@download/ENCFF930FAL.bed.gz
https://www.encodeproject.org/files/ENCFF198NGY/@@download/ENCFF198NGY.bed.gz
https://www.encodeproject.org/files/ENCFF632NSF/@@download/ENCFF632NSF.bed.gz
https://www.encodeproject.org/files/ENCFF583FUX/@@download/ENCFF583FUX.bed.gz
https://www.encodeproject.org/files/ENCFF482BEV/@@download/ENCFF482BEV.bed.gz
https://www.encodeproject.org/files/ENCFF874HXM/@@download/ENCFF874HXM.bed.gz
https://www.encodeproject.org/files/ENCFF438ZEN/@@download/ENCFF438ZEN.bed.gz
https://www.encodeproject.org/files/ENCFF724CHN/@@download/ENCFF724CHN.bed.gz
https://www.encodeproject.org/files/ENCFF519BGX/@@download/ENCFF519BGX.bed.gz
https://www.encodeproject.org/files/ENCFF469DNJ/@@download/ENCFF469DNJ.bed.gz
https://www.encodeproject.org/files/ENCFF339BDC/@@download/ENCFF339BDC.bed.gz
https://www.encodeproject.org/files/ENCFF154DSR/@@download/ENCFF154DSR.bed.gz
https://www.encodeproject.org/files/ENCFF632APE/@@download/ENCFF632APE.bed.gz
https://www.encodeproject.org/files/ENCFF351COM/@@download/ENCFF351COM.bed.gz
https://www.encodeproject.org/files/ENCFF708ZFL/@@download/ENCFF708ZFL.bed.gz
https://www.encodeproject.org/files/ENCFF148RPN/@@download/ENCFF148RPN.bed.gz
https://www.encodeproject.org/files/ENCFF207MNT/@@download/ENCFF207MNT.bed.gz
https://www.encodeproject.org/files/ENCFF014RJF/@@download/ENCFF014RJF.bed.gz
https://www.encodeproject.org/files/ENCFF882GQF/@@download/ENCFF882GQF.bed.gz
https://www.encodeproject.org/files/ENCFF879NTL/@@download/ENCFF879NTL.bed.gz
https://www.encodeproject.org/files/ENCFF117XRE/@@download/ENCFF117XRE.bed.gz
https://www.encodeproject.org/files/ENCFF482XKY/@@download/ENCFF482XKY.bed.gz
https://www.encodeproject.org/files/ENCFF376CUV/@@download/ENCFF376CUV.bed.gz
https://www.encodeproject.org/files/ENCFF321MWB/@@download/ENCFF321MWB.bed.gz
https://www.encodeproject.org/files/ENCFF022KBD/@@download/ENCFF022KBD.bed.gz
https://www.encodeproject.org/files/ENCFF144ZLB/@@download/ENCFF144ZLB.bed.gz
https://www.encodeproject.org/files/ENCFF222VDW/@@download/ENCFF222VDW.bed.gz
https://www.encodeproject.org/files/ENCFF794SCQ/@@download/ENCFF794SCQ.bed.gz
https://www.encodeproject.org/files/ENCFF143MEF/@@download/ENCFF143MEF.bed.gz
https://www.encodeproject.org/files/ENCFF556MUV/@@download/ENCFF556MUV.bed.gz
https://www.encodeproject.org/files/ENCFF987CPY/@@download/ENCFF987CPY.bed.gz
https://www.encodeproject.org/files/ENCFF649OPX/@@download/ENCFF649OPX.bed.gz
https://www.encodeproject.org/files/ENCFF258XBJ/@@download/ENCFF258XBJ.bed.gz
https://www.encodeproject.org/files/ENCFF345IHK/@@download/ENCFF345IHK.bed.gz
https://www.encodeproject.org/files/ENCFF083LCM/@@download/ENCFF083LCM.bed.gz
https://www.encodeproject.org/files/ENCFF899BJR/@@download/ENCFF899BJR.bed.gz
https://www.encodeproject.org/files/ENCFF648ORA/@@download/ENCFF648ORA.bed.gz
https://www.encodeproject.org/files/ENCFF585BRC/@@download/ENCFF585BRC.bed.gz
https://www.encodeproject.org/files/ENCFF477OUI/@@download/ENCFF477OUI.bed.gz
https://www.encodeproject.org/files/ENCFF270TSN/@@download/ENCFF270TSN.bed.gz
https://www.encodeproject.org/files/ENCFF180WMP/@@download/ENCFF180WMP.bed.gz
https://www.encodeproject.org/files/ENCFF563ZJM/@@download/ENCFF563ZJM.bed.gz
https://www.encodeproject.org/files/ENCFF748PZH/@@download/ENCFF748PZH.bed.gz
https://www.encodeproject.org/files/ENCFF535BYF/@@download/ENCFF535BYF.bed.gz
https://www.encodeproject.org/files/ENCFF674XTY/@@download/ENCFF674XTY.bed.gz
https://www.encodeproject.org/files/ENCFF110HVI/@@download/ENCFF110HVI.bed.gz
https://www.encodeproject.org/files/ENCFF896SEI/@@download/ENCFF896SEI.bed.gz
https://www.encodeproject.org/files/ENCFF259UJN/@@download/ENCFF259UJN.bed.gz
https://www.encodeproject.org/files/ENCFF262EKX/@@download/ENCFF262EKX.bed.gz
https://www.encodeproject.org/files/ENCFF069YFV/@@download/ENCFF069YFV.bed.gz
https://www.encodeproject.org/files/ENCFF760HXD/@@download/ENCFF760HXD.bed.gz
https://www.encodeproject.org/files/ENCFF011OPT/@@download/ENCFF011OPT.bed.gz
https://www.encodeproject.org/files/ENCFF845VSZ/@@download/ENCFF845VSZ.bed.gz
https://www.encodeproject.org/files/ENCFF305WWR/@@download/ENCFF305WWR.bed.gz
https://www.encodeproject.org/files/ENCFF854DNO/@@download/ENCFF854DNO.bed.gz
https://www.encodeproject.org/files/ENCFF201BGD/@@download/ENCFF201BGD.bed.gz
https://www.encodeproject.org/files/ENCFF070ZTX/@@download/ENCFF070ZTX.bed.gz
https://www.encodeproject.org/files/ENCFF467WXB/@@download/ENCFF467WXB.bed.gz
https://www.encodeproject.org/files/ENCFF407WPM/@@download/ENCFF407WPM.bed.gz
https://www.encodeproject.org/files/ENCFF800VNW/@@download/ENCFF800VNW.bed.gz
https://www.encodeproject.org/files/ENCFF667FDX/@@download/ENCFF667FDX.bed.gz
https://www.encodeproject.org/files/ENCFF309QRC/@@download/ENCFF309QRC.bed.gz
https://www.encodeproject.org/files/ENCFF973ACG/@@download/ENCFF973ACG.bed.gz
https://www.encodeproject.org/files/ENCFF460GXA/@@download/ENCFF460GXA.bed.gz
https://www.encodeproject.org/files/ENCFF653ABW/@@download/ENCFF653ABW.bed.gz
https://www.encodeproject.org/files/ENCFF438MZI/@@download/ENCFF438MZI.bed.gz
https://www.encodeproject.org/files/ENCFF828NYA/@@download/ENCFF828NYA.bed.gz
https://www.encodeproject.org/files/ENCFF417LFH/@@download/ENCFF417LFH.bed.gz
https://www.encodeproject.org/files/ENCFF156UNQ/@@download/ENCFF156UNQ.bed.gz
https://www.encodeproject.org/files/ENCFF184IOY/@@download/ENCFF184IOY.bed.gz
https://www.encodeproject.org/files/ENCFF560NWT/@@download/ENCFF560NWT.bed.gz
https://www.encodeproject.org/files/ENCFF143OQP/@@download/ENCFF143OQP.bed.gz
https://www.encodeproject.org/files/ENCFF528IDR/@@download/ENCFF528IDR.bed.gz
https://www.encodeproject.org/files/ENCFF404IUH/@@download/ENCFF404IUH.bed.gz
https://www.encodeproject.org/files/ENCFF865WCB/@@download/ENCFF865WCB.bed.gz
https://www.encodeproject.org/files/ENCFF313BSI/@@download/ENCFF313BSI.bed.gz
https://www.encodeproject.org/files/ENCFF501HSY/@@download/ENCFF501HSY.bed.gz
https://www.encodeproject.org/files/ENCFF257BGF/@@download/ENCFF257BGF.bed.gz
https://www.encodeproject.org/files/ENCFF021JCJ/@@download/ENCFF021JCJ.bed.gz
https://www.encodeproject.org/files/ENCFF262CSX/@@download/ENCFF262CSX.bed.gz
https://www.encodeproject.org/files/ENCFF670UIE/@@download/ENCFF670UIE.bed.gz
https://www.encodeproject.org/files/ENCFF216VXG/@@download/ENCFF216VXG.bed.gz
https://www.encodeproject.org/files/ENCFF553BVI/@@download/ENCFF553BVI.bed.gz
https://www.encodeproject.org/files/ENCFF472DLA/@@download/ENCFF472DLA.bed.gz
https://www.encodeproject.org/files/ENCFF044XYZ/@@download/ENCFF044XYZ.bed.gz
https://www.encodeproject.org/files/ENCFF496HIK/@@download/ENCFF496HIK.bed.gz
https://www.encodeproject.org/files/ENCFF120PGJ/@@download/ENCFF120PGJ.bed.gz
https://www.encodeproject.org/files/ENCFF941EDY/@@download/ENCFF941EDY.bed.gz
https://www.encodeproject.org/files/ENCFF506SOD/@@download/ENCFF506SOD.bed.gz
https://www.encodeproject.org/files/ENCFF753CVD/@@download/ENCFF753CVD.bed.gz
https://www.encodeproject.org/files/ENCFF936WES/@@download/ENCFF936WES.bed.gz
https://www.encodeproject.org/files/ENCFF772QLT/@@download/ENCFF772QLT.bed.gz
https://www.encodeproject.org/files/ENCFF707DWY/@@download/ENCFF707DWY.bed.gz
https://www.encodeproject.org/files/ENCFF322IVF/@@download/ENCFF322IVF.bed.gz
https://www.encodeproject.org/files/ENCFF598VGY/@@download/ENCFF598VGY.bed.gz
https://www.encodeproject.org/files/ENCFF815JML/@@download/ENCFF815JML.bed.gz
https://www.encodeproject.org/files/ENCFF504IUB/@@download/ENCFF504IUB.bed.gz
https://www.encodeproject.org/files/ENCFF736NYC/@@download/ENCFF736NYC.bed.gz
https://www.encodeproject.org/files/ENCFF796WRU/@@download/ENCFF796WRU.bed.gz

## Sheet: TF ChIP-seq metadata
File accession	File format	File type	File format type	Output type	File assembly	Experiment accession	Assay	Donor(s)	Biosample term id	Biosample term name	Biosample type	Biosample organism	Biosample treatments	Biosample treatments amount	Biosample treatments duration	Biosample genetic modifications methods	Biosample genetic modifications categories	Biosample genetic modifications targets	Biosample genetic modifications gene targets	Biosample genetic modifications site coordinates	Biosample genetic modifications zygosity	Experiment target	Library made from	Library depleted in	Library extraction method	Library lysis method	Library crosslinking method	Library strand specific	Experiment date released	Project	RBNS protein concentration	Library fragmentation method	Library size range	Biological replicate(s)	Technical replicate(s)	Read length	Mapped read length	Run type	Paired end	Paired with	Index of	Derived from	Size	Lab	md5sum	dbxrefs	File download URL	Genome annotation	Platform
ENCFF289ZIR	bed narrowPeak	bed	narrowPeak	IDR thresholded peaks	GRCh38	ENCSR578KEN	TF ChIP-seq	/human-donors/ENCDO000AAD/	EFO:0002067	K562	cell line	Homo sapiens				CRISPR	insertion	{'dbxrefs': ['FactorBook:USF2'], 'aliases': [], 'organism': {'schema_version': '6', '@type': ['Organism', 'Item'], 'name': 'human', 'taxon_id': '9606', 'scientific_name': 'Homo sapiens', '@id': '/organisms/human/', 'uuid': '7745b647-ff15-4ff3-9ced-b897d4e2983c', 'status': 'released'}, 'genes': ['/genes/7392/'], '@type': ['Target', 'Item'], 'label': 'USF2', 'title': 'USF2 (Homo sapiens)', 'investi…				USF2-human	DNA				formaldehyde		2020-06-30	ENCODE		sonication (generic)		1, 2	1_1, 2_1							/files/ENCFF163KDZ/, /files/ENCFF004PZH/, /files/ENCFF198XCA/, /files/ENCFF356LFX/	296929	ENCODE Processing Pipeline	b56a26efdacc99d462b55eccc4a8602e		https://www.encodeproject.org/files/ENCFF289ZIR/@@download/ENCFF289ZIR.bed.gz
ENCFF919ZSN	bed narrowPeak	bed	narrowPeak	IDR thresholded peaks	GRCh38	ENCSR956OSX	TF ChIP-seq	/human-donors/ENCDO000AAC/	EFO:0001187	HepG2	cell line	Homo sapiens				CRISPR	insertion	{'schema_version': '14', 'aliases': [], 'organism': {'schema_version': '6', '@type': ['Organism', 'Item'], 'name': 'human', 'taxon_id': '9606', 'scientific_name': 'Homo sapiens', '@id': '/organisms/human/', 'uuid': '7745b647-ff15-4ff3-9ced-b897d4e2983c', 'status': 'released'}, 'genes': ['/genes/3175/'], '@type': ['Target', 'Item'], 'name': 'ONECUT1-human', 'label': 'ONECUT1', '@id': '/targets/ONE…				ONECUT1-human	DNA				formaldehyde		2020-07-08	ENCODE		sonication (generic)		1, 2	1_1, 2_1							/files/ENCFF356LFX/, /files/ENCFF533MQW/, /files/ENCFF541MWJ/, /files/ENCFF657NDS/	623141	ENCODE Processing Pipeline	02e8964fa56f96ef4e362be216cf3425		https://www.encodeproject.org/files/ENCFF919ZSN/@@download/ENCFF919ZSN.bed.gz
ENCFF668GIP	bed narrowPeak	bed	narrowPeak	IDR thresholded peaks	GRCh38	ENCSR289PSX	TF ChIP-seq	/human-donors/ENCDO000AAC/	EFO:0001187	HepG2	cell line	Homo sapiens				CRISPR	insertion	{'dbxrefs': ['FactorBook:PRDM10'], 'aliases': ['michael-snyder:TS-1174'], 'organism': {'schema_version': '6', '@type': ['Organism', 'Item'], 'name': 'human', 'taxon_id': '9606', 'scientific_name': 'Homo sapiens', '@id': '/organisms/human/', 'uuid': '7745b647-ff15-4ff3-9ced-b897d4e2983c', 'status': 'released'}, 'genes': ['/genes/56980/'], '@type': ['Target', 'Item'], 'label': 'PRDM10', 'title': 'P…				PRDM10-human	DNA				formaldehyde		2020-07-09	ENCODE		sonication (generic)		1, 2	1_1, 2_1							/files/ENCFF968NER/, /files/ENCFF190USS/, /files/ENCFF723HPB/, /files/ENCFF356LFX/	317854	ENCODE Processing Pipeline	e0121439c3b639e0d85b60b26c395065		https://www.encodeproject.org/files/ENCFF668GIP/@@download/ENCFF668GIP.bed.gz
ENCFF704BPD	bed narrowPeak	bed	narrowPeak	IDR thresholded peaks	GRCh38	ENCSR469FBY	TF ChIP-seq	/human-donors/ENCDO000AAC/	EFO:0001187	HepG2	cell line	Homo sapiens				CRISPR	insertion	{'dbxrefs': ['FactorBook:HNF4A'], 'aliases': ['michael-snyder:TS-120'], 'organism': {'schema_version': '6', '@type': ['Organism', 'Item'], 'name': 'human', 'taxon_id': '9606', 'scientific_name': 'Homo sapiens', '@id': '/organisms/human/', 'uuid': '7745b647-ff15-4ff3-9ced-b897d4e2983c', 'status': 'released'}, 'genes': ['/genes/3172/'], '@type': ['Target', 'Item'], 'label': 'HNF4A', 'title': 'HNF4A…				HNF4A-human	DNA				formaldehyde		2020-07-08	ENCODE		sonication (generic)		1, 2	1_1, 2_1							/files/ENCFF166OFT/, /files/ENCFF628YQV/, /files/ENCFF356LFX/, /files/ENCFF657NDS/	879787	ENCODE Processing Pipeline	26488baeb48bd11bca3fccf985e99b50		https://www.encodeproject.org/files/ENCFF704BPD/@@download/ENCFF704BPD.bed.gz
ENCFF486MHG	bed narrowPeak	bed	narrowPeak	IDR thresholded peaks	GRCh38	ENCSR011INW	TF ChIP-seq	/human-donors/ENCDO000AAC/	EFO:0001187	HepG2	cell line	Homo sapiens				CRISPR	insertion	{'schema_version': '14', 'aliases': ['michael-snyder:TS-1112'], 'organism': {'schema_version': '6', '@type': ['Organism', 'Item'], 'name': 'human', 'taxon_id': '9606', 'scientific_name': 'Homo sapiens', '@id': '/organisms/human/', 'uuid': '7745b647-ff15-4ff3-9ced-b897d4e2983c', 'status': 'released'}, 'genes': ['/genes/63977/'], '@type': ['Target', 'Item'], 'name': 'PRDM15-human', 'label': 'PRDM15…				PRDM15-human	DNA				formaldehyde		2020-07-08	ENCODE		sonication (generic)		1, 2	1_1, 2_1							/files/ENCFF356LFX/, /files/ENCFF657NDS/, /files/ENCFF579APL/, /files/ENCFF316NLS/	235571	ENCODE Processing Pipeline	2a68d3023307eb969f41073f1bb8c8a3		https://www.encodeproject.org/files/ENCFF486MHG/@@download/ENCFF486MHG.bed.gz
ENCFF239IMY	bed narrowPeak	bed	narrowPeak	IDR thresholded peaks	GRCh38	ENCSR784BVD	TF ChIP-seq	/human-donors/ENCDO000AAC/	EFO:0001187	HepG2	cell line	Homo sapiens				CRISPR	insertion	{'dbxrefs': ['FactorBook:MYC'], 'aliases': ['michael-snyder:TS-141'], 'organism': {'schema_version': '6', '@type': ['Organism', 'Item'], 'name': 'human', 'taxon_id': '9606', 'scientific_name': 'Homo sapiens', '@id': '/organisms/human/', 'uuid': '7745b647-ff15-4ff3-9ced-b897d4e2983c', 'status': 'released'}, 'genes': ['/genes/4609/'], '@type': ['Target', 'Item'], 'label': 'MYC', 'title': 'MYC (Homo…				MYC-human	DNA				formaldehyde		2021-08-13	ENCODE		sonication (generic)		1, 2	1_1, 2_1							/files/ENCFF356LFX/, /files/ENCFF729BUH/, /files/ENCFF657NDS/, /files/ENCFF903YPL/	556012	ENCODE Processing Pipeline	4027b9989f9b6ea70358381d5aedb15c		https://www.encodeproject.org/files/ENCFF239IMY/@@download/ENCFF239IMY.bed.gz
ENCFF780JTP	bed narrowPeak	bed	narrowPeak	IDR thresholded peaks	GRCh38	ENCSR802UCW	TF ChIP-seq	/human-donors/ENCDO000AAC/	EFO:0001187	HepG2	cell line	Homo sapiens				CRISPR	insertion	{'schema_version': '14', 'aliases': [], 'organism': {'schema_version': '6', '@type': ['Organism', 'Item'], 'name': 'human', 'taxon_id': '9606', 'scientific_name': 'Homo sapiens', '@id': '/organisms/human/', 'uuid': '7745b647-ff15-4ff3-9ced-b897d4e2983c', 'status': 'released'}, 'genes': ['/genes/22877/'], '@type': ['Target', 'Item'], 'name': 'MLXIP-human', 'label': 'MLXIP', '@id': '/targets/MLXIP-…				MLXIP-human	DNA				formaldehyde		2021-08-13	ENCODE		sonication (generic)		1, 2	1_1, 2_1							/files/ENCFF617DYL/, /files/ENCFF657NDS/, /files/ENCFF878JNS/, /files/ENCFF356LFX/	105944	ENCODE Processing Pipeline	b892f6acd0c145f915138e10ab6428b6		https://www.encodeproject.org/files/ENCFF780JTP/@@download/ENCFF780JTP.bed.gz
ENCFF174JHS	bed narrowPeak	bed	narrowPeak	IDR thresholded peaks	GRCh38	ENCSR658YLN	TF ChIP-seq	/human-donors/ENCDO000AAC/	EFO:0001187	HepG2	cell line	Homo sapiens				CRISPR	insertion	{'schema_version': '14', 'aliases': [], 'organism': {'schema_version': '6', '@type': ['Organism', 'Item'], 'name': 'human', 'taxon_id': '9606', 'scientific_name': 'Homo sapiens', '@id': '/organisms/human/', 'uuid': '7745b647-ff15-4ff3-9ced-b897d4e2983c', 'status': 'released'}, 'genes': ['/genes/23598/'], '@type': ['Target', 'Item'], 'name': 'PATZ1-human', 'label': 'PATZ1', '@id': '/targets/PATZ1-…				PATZ1-human	DNA				formaldehyde		2020-07-09	ENCODE		sonication (generic)		1, 2	1_1, 2_1							/files/ENCFF399ZJO/, /files/ENCFF428HMJ/, /files/ENCFF723HPB/, /files/ENCFF356LFX/	742089	ENCODE Processing Pipeline	ae8ea656d4be663d500712f767ccbf8d		https://www.encodeproject.org/files/ENCFF174JHS/@@download/ENCFF174JHS.bed.gz
ENCFF333SWC	bed narrowPeak	bed	narrowPeak	IDR thresholded peaks	GRCh38	ENCSR460YAM	TF ChIP-seq	/human-donors/ENCDO000AAC/	EFO:0001187	HepG2	cell line	Homo sapiens				CRISPR	insertion	{'dbxrefs': ['FactorBook:SP1'], 'aliases': [], 'organism': {'schema_version': '6', '@type': ['Organism', 'Item'], 'name': 'human', 'taxon_id': '9606', 'scientific_name': 'Homo sapiens', '@id': '/organisms/human/', 'uuid': '7745b647-ff15-4ff3-9ced-b897d4e2983c', 'status': 'released'}, 'genes': ['/genes/6667/'], '@type': ['Target', 'Item'], 'label': 'SP1', 'title': 'SP1 (Homo sapiens)', 'investigat…				SP1-human	DNA				formaldehyde		2020-07-09	ENCODE		sonication (generic)		1, 2	1_1, 2_1							/files/ENCFF723HPB/, /files/ENCFF356LFX/, /files/ENCFF021FFV/, /files/ENCFF839JDE/	276914	ENCODE Processing Pipeline	f3058c6f88c9d410a870bfd2d55d9a71		https://www.encodeproject.org/files/ENCFF333SWC/@@download/ENCFF333SWC.bed.gz
ENCFF329CUQ	bed narrowPeak	bed	narrowPeak	IDR thresholded peaks	GRCh38	ENCSR192PBJ	TF ChIP-seq	/human-donors/ENCDO000AAZ/	EFO:0001086	A549	cell line	Homo sapiens										JUN-human	DNA				formaldehyde		2017-10-19	GGR		sonication (Bioruptor Twin)	>200	1, 2, 3	1_1, 2_1, 3_1							/files/ENCFF534UWH/, /files/ENCFF521PBZ/, /files/ENCFF439UUO/, /files/ENCFF356LFX/, /files/ENCFF928UTV/, /files/ENCFF782UQO/, /files/ENCFF690PEG/	684684	ENCODE Processing Pipeline	2c2d12ddff4e62ceef82b96325bdd7b9		https://www.encodeproject.org/files/ENCFF329CUQ/@@download/ENCFF329CUQ.bed.gz
ENCFF250FJC	bed narrowPeak	bed	narrowPeak	conservative IDR thresholded peaks	GRCh38	ENCSR903MVU	TF ChIP-seq	/human-donors/ENCDO000AAK/	EFO:0002784	GM12878	cell line	Homo sapiens				CRISPR	insertion	{'dbxrefs': ['FactorBook:MAZ'], 'aliases': ['michael-snyder:TS-1819'], 'organism': {'schema_version': '6', '@type': ['Organism', 'Item'], 'name': 'human', 'taxon_id': '9606', 'scientific_name': 'Homo sapiens', '@id': '/organisms/human/', 'uuid': '7745b647-ff15-4ff3-9ced-b897d4e2983c', 'status': 'released'}, 'genes': ['/genes/4150/'], '@type': ['Target', 'Item'], 'label': 'MAZ', 'title': 'MAZ (Hom…				MAZ-human	DNA				formaldehyde		2020-08-03	ENCODE			450-650	1, 2	1_1, 2_1							/files/ENCFF837FLU/, /files/ENCFF511RNV/, /files/ENCFF356LFX/, /files/ENCFF914SQQ/	416225	ENCODE Processing Pipeline	04ae06e90566ea7070e243b46674fa14		https://www.encodeproject.org/files/ENCFF250FJC/@@download/ENCFF250FJC.bed.gz
ENCFF340VOQ	bed narrowPeak	bed	narrowPeak	IDR thresholded peaks	GRCh38	ENCSR069JKP	TF ChIP-seq	/human-donors/ENCDO000AAC/	EFO:0001187	HepG2	cell line	Homo sapiens				CRISPR	insertion	{'schema_version': '14', 'aliases': ['michael-snyder:TS-356'], 'organism': {'schema_version': '6', '@type': ['Organism', 'Item'], 'name': 'human', 'taxon_id': '9606', 'scientific_name': 'Homo sapiens', '@id': '/organisms/human/', 'uuid': '7745b647-ff15-4ff3-9ced-b897d4e2983c', 'status': 'released'}, 'genes': ['/genes/7029/'], '@type': ['Target', 'Item'], 'name': 'TFDP2-human', 'label': 'TFDP2', '…				TFDP2-human	DNA				formaldehyde		2020-07-09	ENCODE		sonication (generic)		1, 2	1_1, 2_1							/files/ENCFF217RYA/, /files/ENCFF026BZS/, /files/ENCFF356LFX/, /files/ENCFF723HPB/	384141	ENCODE Processing Pipeline	d7cd0342b0b4685e12016872c11a9186		https://www.encodeproject.org/files/ENCFF340VOQ/@@download/ENCFF340VOQ.bed.gz
ENCFF257CCO	bed narrowPeak	bed	narrowPeak	IDR thresholded peaks	GRCh38	ENCSR935GZV	TF ChIP-seq	/human-donors/ENCDO000AAC/	EFO:0001187	HepG2	cell line	Homo sapiens				CRISPR	insertion	{'dbxrefs': ['FactorBook:NFYB'], 'aliases': [], 'organism': {'schema_version': '6', '@type': ['Organism', 'Item'], 'name': 'human', 'taxon_id': '9606', 'scientific_name': 'Homo sapiens', '@id': '/organisms/human/', 'uuid': '7745b647-ff15-4ff3-9ced-b897d4e2983c', 'status': 'released'}, 'genes': ['/genes/4801/'], '@type': ['Target', 'Item'], 'label': 'NFYB', 'title': 'NFYB (Homo sapiens)', 'investi…				NFYB-human	DNA				formaldehyde		2020-07-09	ENCODE		sonication (generic)		1, 2	1_1, 2_1							/files/ENCFF282QNY/, /files/ENCFF356LFX/, /files/ENCFF723HPB/, /files/ENCFF938DNJ/	275488	ENCODE Processing Pipeline	5a98ee2b1321dacc93c6fc7529fef469		https://www.encodeproject.org/files/ENCFF257CCO/@@download/ENCFF257CCO.bed.gz
ENCFF232TVP	bed narrowPeak	bed	narrowPeak	IDR thresholded peaks	GRCh38	ENCSR448TVS	TF ChIP-seq	/human-donors/ENCDO000AAZ/	EFO:0001086	A549	cell line	Homo sapiens				CRISPR	insertion	{'dbxrefs': ['FactorBook:FOSL2'], 'aliases': ['michael-snyder:TS-95'], 'organism': {'schema_version': '6', '@type': ['Organism', 'Item'], 'name': 'human', 'taxon_id': '9606', 'scientific_name': 'Homo sapiens', '@id': '/organisms/human/', 'uuid': '7745b647-ff15-4ff3-9ced-b897d4e2983c', 'status': 'released'}, 'genes': ['/genes/2355/'], '@type': ['Target', 'Item'], 'label': 'FOSL2', 'title': 'FOSL2 …				FOSL2-human	DNA				formaldehyde		2020-07-16	ENCODE			450-650	1, 2	1_1, 2_1							/files/ENCFF135IES/, /files/ENCFF086IDH/, /files/ENCFF356LFX/, /files/ENCFF319YEI/	761172	ENCODE Processing Pipeline	f39e9fe1678ab066e5a1bc855ae721ab		https://www.encodeproject.org/files/ENCFF232TVP/@@download/ENCFF232TVP.bed.gz
ENCFF701DTE	bed narrowPeak	bed	narrowPeak	conservative IDR thresholded peaks	GRCh38	ENCSR980EGJ	TF ChIP-seq	/human-donors/ENCDO000AAC/	EFO:0001187	HepG2	cell line	Homo sapiens				CRISPR	insertion	{'schema_version': '14', 'aliases': [], 'organism': {'schema_version': '6', '@type': ['Organism', 'Item'], 'name': 'human', 'taxon_id': '9606', 'scientific_name': 'Homo sapiens', '@id': '/organisms/human/', 'uuid': '7745b647-ff15-4ff3-9ced-b897d4e2983c', 'status': 'released'}, 'genes': ['/genes/7157/'], '@type': ['Target', 'Item'], 'name': 'TP53-human', 'label': 'TP53', '@id': '/targets/TP53-huma…				TP53-human	DNA				formaldehyde		2020-07-08	ENCODE		sonication (generic)		1, 2	1_1, 2_1							/files/ENCFF807WUO/, /files/ENCFF657NDS/, /files/ENCFF356LFX/, /files/ENCFF456FMB/	148397	ENCODE Processing Pipeline	9c8da26afab17dcf6286dec64d0fd806		https://www.encodeproject.org/files/ENCFF701DTE/@@download/ENCFF701DTE.bed.gz
ENCFF763MXW	bed narrowPeak	bed	narrowPeak	IDR thresholded peaks	GRCh38	ENCSR744CXJ	TF ChIP-seq	/human-donors/ENCDO000AAD/	EFO:0002067	K562	cell line	Homo sapiens				CRISPR	insertion	{'dbxrefs': ['FactorBook:ELF1'], 'aliases': [], 'organism': {'schema_version': '6', '@type': ['Organism', 'Item'], 'name': 'human', 'taxon_id': '9606', 'scientific_name': 'Homo sapiens', '@id': '/organisms/human/', 'uuid': '7745b647-ff15-4ff3-9ced-b897d4e2983c', 'status': 'released'}, 'genes': ['/genes/1997/'], '@type': ['Target', 'Item'], 'label': 'ELF1', 'title': 'ELF1 (Homo sapiens)', 'investi…				ELF1-human	DNA				formaldehyde		2022-09-13	ENCODE		sonication (generic)		1, 2	1_1, 2_1							/files/ENCFF370LBF/, /files/ENCFF075UUM/, /files/ENCFF882SVL/, /files/ENCFF356LFX/	220013	ENCODE Processing Pipeline	dafa682f98b898ea2d8154dcdd6b894f		https://www.encodeproject.org/files/ENCFF763MXW/@@download/ENCFF763MXW.bed.gz
ENCFF044IDV	bed narrowPeak	bed	narrowPeak	IDR thresholded peaks	GRCh38	ENCSR901VIE	TF ChIP-seq	/human-donors/ENCDO000AAD/	EFO:0002067	K562	cell line	Homo sapiens				CRISPR	insertion	{'schema_version': '14', 'aliases': [], 'organism': {'schema_version': '6', '@type': ['Organism', 'Item'], 'name': 'human', 'taxon_id': '9606', 'scientific_name': 'Homo sapiens', '@id': '/organisms/human/', 'uuid': '7745b647-ff15-4ff3-9ced-b897d4e2983c', 'status': 'released'}, 'genes': ['/genes/7027/'], '@type': ['Target', 'Item'], 'name': 'TFDP1-human', 'label': 'TFDP1', '@id': '/targets/TFDP1-h…				TFDP1-human	DNA				formaldehyde		2022-08-23	ENCODE		sonication (generic)		1, 2	1_1, 2_1							/files/ENCFF356LFX/, /files/ENCFF028PJB/, /files/ENCFF825YAO/, /files/ENCFF762JCH/	395314	ENCODE Processing Pipeline	9d448c84f857160afd5f9ca126d93fda		https://www.encodeproject.org/files/ENCFF044IDV/@@download/ENCFF044IDV.bed.gz
ENCFF624UXU	bed narrowPeak	bed	narrowPeak	IDR thresholded peaks	GRCh38	ENCSR978DQT	TF ChIP-seq	/human-donors/ENCDO000AAC/	EFO:0001187	HepG2	cell line	Homo sapiens				CRISPR	insertion	{'dbxrefs': ['FactorBook:ZHX1'], 'aliases': ['michael-snyder:TS-413'], 'organism': {'schema_version': '6', '@type': ['Organism', 'Item'], 'name': 'human', 'taxon_id': '9606', 'scientific_name': 'Homo sapiens', '@id': '/organisms/human/', 'uuid': '7745b647-ff15-4ff3-9ced-b897d4e2983c', 'status': 'released'}, 'genes': ['/genes/11244/'], '@type': ['Target', 'Item'], 'label': 'ZHX1', 'title': 'ZHX1 (…				ZHX1-human	DNA				formaldehyde		2022-09-30	ENCODE		sonication (generic)		1, 2	1_1, 2_1							/files/ENCFF862TDM/, /files/ENCFF771CQB/, /files/ENCFF343WGN/, /files/ENCFF356LFX/	249588	ENCODE Processing Pipeline	ac4080886c494690ef9dbed66b7201b6		https://www.encodeproject.org/files/ENCFF624UXU/@@download/ENCFF624UXU.bed.gz
ENCFF412ERW	bed narrowPeak	bed	narrowPeak	IDR thresholded peaks	GRCh38	ENCSR372IML	TF ChIP-seq	/human-donors/ENCDO000AAD/	EFO:0002067	K562	cell line	Homo sapiens				CRISPR	insertion	{'dbxrefs': ['FactorBook:SP1'], 'aliases': [], 'organism': {'schema_version': '6', '@type': ['Organism', 'Item'], 'name': 'human', 'taxon_id': '9606', 'scientific_name': 'Homo sapiens', '@id': '/organisms/human/', 'uuid': '7745b647-ff15-4ff3-9ced-b897d4e2983c', 'status': 'released'}, 'genes': ['/genes/6667/'], '@type': ['Target', 'Item'], 'label': 'SP1', 'title': 'SP1 (Homo sapiens)', 'investigat…				SP1-human	DNA				formaldehyde		2022-09-30	ENCODE		sonication (generic)		1, 2	1_1, 2_1							/files/ENCFF356LFX/, /files/ENCFF608XJG/, /files/ENCFF986BIP/, /files/ENCFF415LYV/	430973	ENCODE Processing Pipeline	a03b1cc52202015b7bb35c64935f57f1		https://www.encodeproject.org/files/ENCFF412ERW/@@download/ENCFF412ERW.bed.gz
ENCFF518EGY	bed narrowPeak	bed	narrowPeak	IDR thresholded peaks	GRCh38	ENCSR498JCG	TF ChIP-seq	/human-donors/ENCDO000AAD/	EFO:0002067	K562	cell line	Homo sapiens				CRISPR	insertion	{'dbxrefs': ['FactorBook:ELF4'], 'aliases': ['michael-snyder:TS-1923'], 'organism': {'schema_version': '6', '@type': ['Organism', 'Item'], 'name': 'human', 'taxon_id': '9606', 'scientific_name': 'Homo sapiens', '@id': '/organisms/human/', 'uuid': '7745b647-ff15-4ff3-9ced-b897d4e2983c', 'status': 'released'}, 'genes': ['/genes/2000/'], '@type': ['Target', 'Item'], 'label': 'ELF4', 'title': 'ELF4 (…				ELF4-human	DNA				formaldehyde		2022-08-15	ENCODE		sonication (generic)		1, 2	1_1, 2_1							/files/ENCFF356LFX/, /files/ENCFF576JYS/, /files/ENCFF956TFV/, /files/ENCFF198XCA/	180305	ENCODE Processing Pipeline	e41f615a93c73ee55c54e5ef60220a8f		https://www.encodeproject.org/files/ENCFF518EGY/@@download/ENCFF518EGY.bed.gz
ENCFF121HYT	bed narrowPeak	bed	narrowPeak	IDR thresholded peaks	GRCh38	ENCSR014ARU	TF ChIP-seq	/human-donors/ENCDO000AAD/	EFO:0002067	K562	cell line	Homo sapiens				CRISPR	insertion	{'dbxrefs': ['FactorBook:ATF2'], 'aliases': [], 'organism': {'schema_version': '6', '@type': ['Organism', 'Item'], 'name': 'human', 'taxon_id': '9606', 'scientific_name': 'Homo sapiens', '@id': '/organisms/human/', 'uuid': '7745b647-ff15-4ff3-9ced-b897d4e2983c', 'status': 'released'}, 'genes': ['/genes/1386/'], '@type': ['Target', 'Item'], 'label': 'ATF2', 'title': 'ATF2 (Homo sapiens)', 'investi…				ATF2-human	DNA				formaldehyde		2022-09-13	ENCODE		sonication (generic)		1, 2	1_1, 2_1							/files/ENCFF863TKH/, /files/ENCFF955ZRZ/, /files/ENCFF356LFX/, /files/ENCFF370LBF/	49930	ENCODE Processing Pipeline	bb407abe86df5439cef62a5fa5246ec7		https://www.encodeproject.org/files/ENCFF121HYT/@@download/ENCFF121HYT.bed.gz
ENCFF114SGL	bed narrowPeak	bed	narrowPeak	IDR thresholded peaks	GRCh38	ENCSR204ZIN	TF ChIP-seq	/human-donors/ENCDO000AAC/	EFO:0001187	HepG2	cell line	Homo sapiens				CRISPR	insertion	{'dbxrefs': ['UniProtKB:Q9NS56'], 'notes': 'PWMs: M00480.pwm', 'aliases': [], 'organism': {'schema_version': '6', '@type': ['Organism', 'Item'], 'name': 'human', 'taxon_id': '9606', 'scientific_name': 'Homo sapiens', '@id': '/organisms/human/', 'uuid': '7745b647-ff15-4ff3-9ced-b897d4e2983c', 'status': 'released'}, 'genes': ['/genes/10210/'], '@type': ['Target', 'Item'], 'label': 'TOPORS', 'title'…				TOPORS-human	DNA				formaldehyde		2023-01-24	ENCODE		sonication (generic)		1, 2	1_1, 2_1							/files/ENCFF015FNV/, /files/ENCFF828KFL/, /files/ENCFF356LFX/, /files/ENCFF417JZO/	250452	ENCODE Processing Pipeline	f60f119512390b3ccc9c1699e710a1a9		https://www.encodeproject.org/files/ENCFF114SGL/@@download/ENCFF114SGL.bed.gz
ENCFF811LFF	bed narrowPeak	bed	narrowPeak	IDR thresholded peaks	GRCh38	ENCSR199MFT	TF ChIP-seq	/human-donors/ENCDO000AAC/	EFO:0001187	HepG2	cell line	Homo sapiens				CRISPR	insertion	{'schema_version': '14', 'aliases': [], 'organism': {'schema_version': '6', '@type': ['Organism', 'Item'], 'name': 'human', 'taxon_id': '9606', 'scientific_name': 'Homo sapiens', '@id': '/organisms/human/', 'uuid': '7745b647-ff15-4ff3-9ced-b897d4e2983c', 'status': 'released'}, 'genes': ['/genes/94234/'], '@type': ['Target', 'Item'], 'name': 'FOXQ1-human', 'label': 'FOXQ1', '@id': '/targets/FOXQ1-…				FOXQ1-human	DNA				formaldehyde		2022-08-23	ENCODE		sonication (generic)		1, 2	1_1, 2_1							/files/ENCFF771CQB/, /files/ENCFF711QPO/, /files/ENCFF746SKK/, /files/ENCFF356LFX/	195960	ENCODE Processing Pipeline	99bb5c1e168499508f2da72aa65ff9b9		https://www.encodeproject.org/files/ENCFF811LFF/@@download/ENCFF811LFF.bed.gz
ENCFF383BYS	bed narrowPeak	bed	narrowPeak	IDR thresholded peaks	GRCh38	ENCSR282ZLP	TF ChIP-seq	/human-donors/ENCDO000AAC/	EFO:0001187	HepG2	cell line	Homo sapiens				CRISPR	insertion	{'dbxrefs': ['FactorBook:JUND'], 'aliases': ['michael-snyder:TS-233'], 'organism': {'schema_version': '6', '@type': ['Organism', 'Item'], 'name': 'human', 'taxon_id': '9606', 'scientific_name': 'Homo sapiens', '@id': '/organisms/human/', 'uuid': '7745b647-ff15-4ff3-9ced-b897d4e2983c', 'status': 'released'}, 'genes': ['/genes/3727/'], '@type': ['Target', 'Item'], 'label': 'JUND', 'title': 'JUND (H…				JUND-human	DNA				formaldehyde		2022-08-15	ENCODE		sonication (generic)		1, 2	1_1, 2_1							/files/ENCFF356LFX/, /files/ENCFF783QNR/, /files/ENCFF363YHY/, /files/ENCFF574DLO/	234009	ENCODE Processing Pipeline	91cc9e5aad4f990aae2f15131e084757		https://www.encodeproject.org/files/ENCFF383BYS/@@download/ENCFF383BYS.bed.gz
ENCFF505INE	bed narrowPeak	bed	narrowPeak	IDR thresholded peaks	GRCh38	ENCSR015KAM	TF ChIP-seq	/human-donors/ENCDO000AAD/	EFO:0002067	K562	cell line	Homo sapiens				CRISPR	insertion	{'schema_version': '14', 'aliases': ['michael-snyder:TS-14'], 'organism': {'schema_version': '6', '@type': ['Organism', 'Item'], 'name': 'human', 'taxon_id': '9606', 'scientific_name': 'Homo sapiens', '@id': '/organisms/human/', 'uuid': '7745b647-ff15-4ff3-9ced-b897d4e2983c', 'status': 'released'}, 'genes': ['/genes/9988/'], '@type': ['Target', 'Item'], 'name': 'DMTF1-human', 'label': 'DMTF1', '@…				DMTF1-human	DNA				formaldehyde		2022-08-23	ENCODE		sonication (generic)		1, 2	1_1, 2_1							/files/ENCFF033INU/, /files/ENCFF028PJB/, /files/ENCFF356LFX/, /files/ENCFF517EZV/	99744	ENCODE Processing Pipeline	4d10b06c88fac5df35372a65bdcf6fd7		https://www.encodeproject.org/files/ENCFF505INE/@@download/ENCFF505INE.bed.gz
ENCFF127ZZG	bed narrowPeak	bed	narrowPeak	IDR thresholded peaks	GRCh38	ENCSR414WBQ	TF ChIP-seq	/human-donors/ENCDO000AAC/	EFO:0001187	HepG2	cell line	Homo sapiens				CRISPR	insertion	{'dbxrefs': ['FactorBook:NFIB'], 'aliases': [], 'organism': {'schema_version': '6', '@type': ['Organism', 'Item'], 'name': 'human', 'taxon_id': '9606', 'scientific_name': 'Homo sapiens', '@id': '/organisms/human/', 'uuid': '7745b647-ff15-4ff3-9ced-b897d4e2983c', 'status': 'released'}, 'genes': ['/genes/4781/'], '@type': ['Target', 'Item'], 'label': 'NFIB', 'title': 'NFIB (Homo sapiens)', 'investi…				NFIB-human	DNA				formaldehyde		2021-08-13	ENCODE		sonication (generic)		1, 2	1_1, 2_1							/files/ENCFF272GBE/, /files/ENCFF356LFX/, /files/ENCFF310KFM/, /files/ENCFF587HGB/	48068	ENCODE Processing Pipeline	ee7917d87ebd54a7e49a0afcb540b1be		https://www.encodeproject.org/files/ENCFF127ZZG/@@download/ENCFF127ZZG.bed.gz
ENCFF865UPM	bed narrowPeak	bed	narrowPeak	IDR thresholded peaks	GRCh38	ENCSR946WBN	TF ChIP-seq	/human-donors/ENCDO000AAD/	EFO:0002067	K562	cell line	Homo sapiens				CRISPR	insertion	{'dbxrefs': ['FactorBook:JUN'], 'aliases': ['michael-snyder:TS-216'], 'organism': {'schema_version': '6', '@type': ['Organism', 'Item'], 'name': 'human', 'taxon_id': '9606', 'scientific_name': 'Homo sapiens', '@id': '/organisms/human/', 'uuid': '7745b647-ff15-4ff3-9ced-b897d4e2983c', 'status': 'released'}, 'genes': ['/genes/3725/'], '@type': ['Target', 'Item'], 'label': 'JUN', 'title': 'JUN (Homo…				JUN-human	DNA				formaldehyde		2022-01-13	ENCODE		sonication (generic)		1, 2	1_1, 2_1							/files/ENCFF545EZW/, /files/ENCFF620LMU/, /files/ENCFF604PVE/, /files/ENCFF356LFX/	133394	ENCODE Processing Pipeline	1504363b2971689d5806367e9be0f4a5		https://www.encodeproject.org/files/ENCFF865UPM/@@download/ENCFF865UPM.bed.gz
ENCFF559MTF	bed narrowPeak	bed	narrowPeak	IDR thresholded peaks	GRCh38	ENCSR026RAK	TF ChIP-seq	/human-donors/ENCDO000AAD/	EFO:0002067	K562	cell line	Homo sapiens				CRISPR	insertion	{'schema_version': '14', 'aliases': [], 'organism': {'schema_version': '6', '@type': ['Organism', 'Item'], 'name': 'human', 'taxon_id': '9606', 'scientific_name': 'Homo sapiens', '@id': '/organisms/human/', 'uuid': '7745b647-ff15-4ff3-9ced-b897d4e2983c', 'status': 'released'}, 'genes': ['/genes/4084/'], '@type': ['Target', 'Item'], 'name': 'MXD1-human', 'label': 'MXD1', '@id': '/targets/MXD1-huma…				MXD1-human	DNA						2021-12-08	ENCODE		sonication (Bioruptor Pico)	250-450	1, 2	1_1, 2_1							/files/ENCFF356LFX/, /files/ENCFF138KAN/, /files/ENCFF949TWC/, /files/ENCFF963WUS/	57542	ENCODE Processing Pipeline	8fcfcbbc0cd8fbb395eb376b4bb25c41		https://www.encodeproject.org/files/ENCFF559MTF/@@download/ENCFF559MTF.bed.gz
ENCFF876JKA	bed narrowPeak	bed	narrowPeak	IDR thresholded peaks	GRCh38	ENCSR995CFS	TF ChIP-seq	/human-donors/ENCDO000AAZ/	EFO:0001086	A549	cell line	Homo sapiens				CRISPR	insertion	{'schema_version': '14', 'aliases': ['michael-snyder:TS-1313'], 'organism': {'schema_version': '6', '@type': ['Organism', 'Item'], 'name': 'human', 'taxon_id': '9606', 'scientific_name': 'Homo sapiens', '@id': '/organisms/human/', 'uuid': '7745b647-ff15-4ff3-9ced-b897d4e2983c', 'status': 'released'}, 'genes': ['/genes/26508/'], '@type': ['Target', 'Item'], 'name': 'HEYL-human', 'label': 'HEYL', '…				HEYL-human	DNA						2021-12-08	ENCODE		sonication (Bioruptor Pico)	250-450	1, 2	1_1, 2_1							/files/ENCFF356LFX/, /files/ENCFF126ZKI/, /files/ENCFF739ECZ/, /files/ENCFF328USS/	59819	ENCODE Processing Pipeline	fbf5942012c3d05d8567e997078aa56d		https://www.encodeproject.org/files/ENCFF876JKA/@@download/ENCFF876JKA.bed.gz
ENCFF310TQK	bed narrowPeak	bed	narrowPeak	IDR thresholded peaks	GRCh38	ENCSR888QFJ	TF ChIP-seq	/human-donors/ENCDO000AAC/	EFO:0001187	HepG2	cell line	Homo sapiens				CRISPR	insertion	{'schema_version': '14', 'aliases': [], 'organism': {'schema_version': '6', '@type': ['Organism', 'Item'], 'name': 'human', 'taxon_id': '9606', 'scientific_name': 'Homo sapiens', '@id': '/organisms/human/', 'uuid': '7745b647-ff15-4ff3-9ced-b897d4e2983c', 'status': 'released'}, 'genes': ['/genes/168620/'], '@type': ['Target', 'Item'], 'name': 'BHLHA15-human', 'label': 'BHLHA15', '@id': '/targets/B…				BHLHA15-human	DNA				formaldehyde		2022-07-15	ENCODE		sonication (generic)		1, 2	1_1, 2_1							/files/ENCFF616XHA/, /files/ENCFF356LFX/, /files/ENCFF523HUD/, /files/ENCFF163ETI/, /files/ENCFF281XOO/	139904	ENCODE Processing Pipeline	be4d70ae6cbe7f1b4aa1375ea7c9d81a		https://www.encodeproject.org/files/ENCFF310TQK/@@download/ENCFF310TQK.bed.gz
ENCFF519GKM	bed narrowPeak	bed	narrowPeak	IDR thresholded peaks	GRCh38	ENCSR965SHB	TF ChIP-seq	/human-donors/ENCDO000AAC/	EFO:0001187	HepG2	cell line	Homo sapiens				CRISPR	insertion	{'dbxrefs': ['FactorBook:ATF4'], 'aliases': [], 'organism': {'schema_version': '6', '@type': ['Organism', 'Item'], 'name': 'human', 'taxon_id': '9606', 'scientific_name': 'Homo sapiens', '@id': '/organisms/human/', 'uuid': '7745b647-ff15-4ff3-9ced-b897d4e2983c', 'status': 'released'}, 'genes': ['/genes/468/'], '@type': ['Target', 'Item'], 'label': 'ATF4', 'title': 'ATF4 (Homo sapiens)', 'investig…				ATF4-human	DNA				formaldehyde		2022-08-15	ENCODE		sonication (generic)		1, 2	1_1, 2_1							/files/ENCFF500BOU/, /files/ENCFF356LFX/, /files/ENCFF739OZT/, /files/ENCFF593LJJ/	458439	ENCODE Processing Pipeline	7a316c3912ed89b366f7b0795de8c6e0		https://www.encodeproject.org/files/ENCFF519GKM/@@download/ENCFF519GKM.bed.gz
ENCFF162UZN	bed narrowPeak	bed	narrowPeak	IDR thresholded peaks	GRCh38	ENCSR981BHT	TF ChIP-seq	/human-donors/ENCDO000AAC/	EFO:0001187	HepG2	cell line	Homo sapiens				CRISPR	insertion	{'schema_version': '14', 'aliases': [], 'organism': {'schema_version': '6', '@type': ['Organism', 'Item'], 'name': 'human', 'taxon_id': '9606', 'scientific_name': 'Homo sapiens', '@id': '/organisms/human/', 'uuid': '7745b647-ff15-4ff3-9ced-b897d4e2983c', 'status': 'released'}, 'genes': ['/genes/23394/'], '@type': ['Target', 'Item'], 'name': 'ADNP-human', 'label': 'ADNP', '@id': '/targets/ADNP-hum…				ADNP-human	DNA				formaldehyde		2020-07-08	ENCODE		sonication (generic)		1, 2	1_1, 2_1							/files/ENCFF108RKQ/, /files/ENCFF657NDS/, /files/ENCFF356LFX/, /files/ENCFF039HPL/	141994	ENCODE Processing Pipeline	8869e0678f25282587a480ebde16457a		https://www.encodeproject.org/files/ENCFF162UZN/@@download/ENCFF162UZN.bed.gz
ENCFF348EDE	bed narrowPeak	bed	narrowPeak	IDR thresholded peaks	GRCh38	ENCSR689JMY	TF ChIP-seq	/human-donors/ENCDO000AAC/	EFO:0001187	HepG2	cell line	Homo sapiens				CRISPR	insertion	{'dbxrefs': ['FactorBook:NRF1'], 'aliases': [], 'organism': {'schema_version': '6', '@type': ['Organism', 'Item'], 'name': 'human', 'taxon_id': '9606', 'scientific_name': 'Homo sapiens', '@id': '/organisms/human/', 'uuid': '7745b647-ff15-4ff3-9ced-b897d4e2983c', 'status': 'released'}, 'genes': ['/genes/4899/'], '@type': ['Target', 'Item'], 'label': 'NRF1', 'title': 'NRF1 (Homo sapiens)', 'investi…				NRF1-human	DNA				formaldehyde		2023-01-19	ENCODE		sonication (generic)		1, 2	1_1, 2_1							/files/ENCFF294NEM/, /files/ENCFF245FYV/, /files/ENCFF356LFX/, /files/ENCFF875FOK/	153048	ENCODE Processing Pipeline	0a3d2931cbab55630c4721a47e38c6c4		https://www.encodeproject.org/files/ENCFF348EDE/@@download/ENCFF348EDE.bed.gz
ENCFF774KWE	bed narrowPeak	bed	narrowPeak	IDR thresholded peaks	GRCh38	ENCSR912NEF	TF ChIP-seq	/human-donors/ENCDO000AAC/	EFO:0001187	HepG2	cell line	Homo sapiens				CRISPR	insertion	{'dbxrefs': ['FactorBook:MGA'], 'aliases': [], 'organism': {'schema_version': '6', '@type': ['Organism', 'Item'], 'name': 'human', 'taxon_id': '9606', 'scientific_name': 'Homo sapiens', '@id': '/organisms/human/', 'uuid': '7745b647-ff15-4ff3-9ced-b897d4e2983c', 'status': 'released'}, 'genes': ['/genes/23269/'], '@type': ['Target', 'Item'], 'label': 'MGA', 'title': 'MGA (Homo sapiens)', 'investiga…				MGA-human	DNA				formaldehyde		2022-09-30	ENCODE		sonication (generic)		1, 2	1_1, 2_1							/files/ENCFF163VDO/, /files/ENCFF356LFX/, /files/ENCFF138ONG/, /files/ENCFF455ETM/	778431	ENCODE Processing Pipeline	0084f589b416202ab0dee6262ccf58e0		https://www.encodeproject.org/files/ENCFF774KWE/@@download/ENCFF774KWE.bed.gz
ENCFF430YXJ	bed narrowPeak	bed	narrowPeak	IDR thresholded peaks	GRCh38	ENCSR645ZWR	TF ChIP-seq	/human-donors/ENCDO000AAD/	EFO:0002067	K562	cell line	Homo sapiens				CRISPR	insertion	{'dbxrefs': ['FactorBook:IRF2'], 'aliases': [], 'organism': {'schema_version': '6', '@type': ['Organism', 'Item'], 'name': 'human', 'taxon_id': '9606', 'scientific_name': 'Homo sapiens', '@id': '/organisms/human/', 'uuid': '7745b647-ff15-4ff3-9ced-b897d4e2983c', 'status': 'released'}, 'genes': ['/genes/3660/'], '@type': ['Target', 'Item'], 'label': 'IRF2', 'title': 'IRF2 (Homo sapiens)', 'investi…				IRF2-human	DNA				formaldehyde		2022-09-13	ENCODE		sonication (generic)		1, 2	1_1, 2_1							/files/ENCFF390YNK/, /files/ENCFF356LFX/, /files/ENCFF370LBF/, /files/ENCFF122YGT/	42222	ENCODE Processing Pipeline	6b1da25b7cdbe3f2993a8fa36995e18d		https://www.encodeproject.org/files/ENCFF430YXJ/@@download/ENCFF430YXJ.bed.gz
ENCFF885VKD	bed narrowPeak	bed	narrowPeak	IDR thresholded peaks	GRCh38	ENCSR803PAI	TF ChIP-seq	/human-donors/ENCDO000AAC/	EFO:0001187	HepG2	cell line	Homo sapiens				CRISPR	insertion	{'dbxrefs': ['FactorBook:ATF4'], 'aliases': [], 'organism': {'schema_version': '6', '@type': ['Organism', 'Item'], 'name': 'human', 'taxon_id': '9606', 'scientific_name': 'Homo sapiens', '@id': '/organisms/human/', 'uuid': '7745b647-ff15-4ff3-9ced-b897d4e2983c', 'status': 'released'}, 'genes': ['/genes/468/'], '@type': ['Target', 'Item'], 'label': 'ATF4', 'title': 'ATF4 (Homo sapiens)', 'investig…				ATF4-human	DNA				formaldehyde		2022-08-31	ENCODE		sonication (generic)		1, 2	1_1, 2_1							/files/ENCFF640PRA/, /files/ENCFF356LFX/, /files/ENCFF056GCS/, /files/ENCFF141JSQ/	88521	ENCODE Processing Pipeline	07bf7d26c06d0cd9fdf031a6f3ab874c		https://www.encodeproject.org/files/ENCFF885VKD/@@download/ENCFF885VKD.bed.gz
ENCFF302AZX	bed narrowPeak	bed	narrowPeak	IDR thresholded peaks	GRCh38	ENCSR056SXR	TF ChIP-seq	/human-donors/ENCDO000AAC/	EFO:0001187	HepG2	cell line	Homo sapiens				CRISPR	insertion	{'schema_version': '14', 'aliases': ['michael-snyder:TS-630'], 'organism': {'schema_version': '6', '@type': ['Organism', 'Item'], 'name': 'human', 'taxon_id': '9606', 'scientific_name': 'Homo sapiens', '@id': '/organisms/human/', 'uuid': '7745b647-ff15-4ff3-9ced-b897d4e2983c', 'status': 'released'}, 'genes': ['/genes/339344/'], '@type': ['Target', 'Item'], 'name': 'MYPOP-human', 'label': 'MYPOP',…				MYPOP-human	DNA				formaldehyde		2023-01-06	ENCODE		sonication (generic)		1, 2	1_1, 2_1							/files/ENCFF931DIL/, /files/ENCFF523HUD/, /files/ENCFF356LFX/, /files/ENCFF038XML/, /files/ENCFF296JIN/	442951	ENCODE Processing Pipeline	775a8121b52216aa4df80c0c414a373e		https://www.encodeproject.org/files/ENCFF302AZX/@@download/ENCFF302AZX.bed.gz
ENCFF431BYW	bed narrowPeak	bed	narrowPeak	IDR thresholded peaks	GRCh38	ENCSR267TGY	TF ChIP-seq	/human-donors/ENCDO000AAC/	EFO:0001187	HepG2	cell line	Homo sapiens				CRISPR	insertion	{'schema_version': '14', 'aliases': ['michael-snyder:TS-1457'], 'organism': {'schema_version': '6', '@type': ['Organism', 'Item'], 'name': 'human', 'taxon_id': '9606', 'scientific_name': 'Homo sapiens', '@id': '/organisms/human/', 'uuid': '7745b647-ff15-4ff3-9ced-b897d4e2983c', 'status': 'released'}, 'genes': ['/genes/9915/'], '@type': ['Target', 'Item'], 'name': 'ARNT2-human', 'label': 'ARNT2', …				ARNT2-human	DNA				formaldehyde		2022-08-31	ENCODE		sonication (generic)		1, 2	1_1, 2_1							/files/ENCFF157XJU/, /files/ENCFF243GUH/, /files/ENCFF162WBB/, /files/ENCFF356LFX/	396754	ENCODE Processing Pipeline	bd6a284abd5d828a51056761ea4b547f		https://www.encodeproject.org/files/ENCFF431BYW/@@download/ENCFF431BYW.bed.gz
ENCFF890ZHY	bed narrowPeak	bed	narrowPeak	IDR thresholded peaks	GRCh38	ENCSR513YMV	TF ChIP-seq	/human-donors/ENCDO000AAC/	EFO:0001187	HepG2	cell line	Homo sapiens				CRISPR	insertion	{'schema_version': '14', 'aliases': [], 'organism': {'schema_version': '6', '@type': ['Organism', 'Item'], 'name': 'human', 'taxon_id': '9606', 'scientific_name': 'Homo sapiens', '@id': '/organisms/human/', 'uuid': '7745b647-ff15-4ff3-9ced-b897d4e2983c', 'status': 'released'}, 'genes': ['/genes/2005/'], '@type': ['Target', 'Item'], 'name': 'ELK4-human', 'label': 'ELK4', '@id': '/targets/ELK4-huma…				ELK4-human	DNA				formaldehyde		2021-08-13	ENCODE		sonication (generic)		1, 2	1_1, 2_1							/files/ENCFF356LFX/, /files/ENCFF243LMK/, /files/ENCFF829PAM/, /files/ENCFF657NDS/	48346	ENCODE Processing Pipeline	66ad66e0ecc93108f8275ba1fb437304		https://www.encodeproject.org/files/ENCFF890ZHY/@@download/ENCFF890ZHY.bed.gz
ENCFF647OBG	bed narrowPeak	bed	narrowPeak	IDR thresholded peaks	GRCh38	ENCSR830LDY	TF ChIP-seq	/human-donors/ENCDO000AAC/	EFO:0001187	HepG2	cell line	Homo sapiens				CRISPR	insertion	{'dbxrefs': ['FactorBook:MEIS2'], 'aliases': [], 'organism': {'schema_version': '6', '@type': ['Organism', 'Item'], 'name': 'human', 'taxon_id': '9606', 'scientific_name': 'Homo sapiens', '@id': '/organisms/human/', 'uuid': '7745b647-ff15-4ff3-9ced-b897d4e2983c', 'status': 'released'}, 'genes': ['/genes/4212/'], '@type': ['Target', 'Item'], 'label': 'MEIS2', 'title': 'MEIS2 (Homo sapiens)', 'inve…				MEIS2-human	DNA				formaldehyde		2021-08-13	ENCODE		sonication (generic)		1, 2	1_1, 2_1							/files/ENCFF979HDL/, /files/ENCFF721XPX/, /files/ENCFF657NDS/, /files/ENCFF356LFX/	375585	ENCODE Processing Pipeline	75bb46871c376c14aafd8ad338153606		https://www.encodeproject.org/files/ENCFF647OBG/@@download/ENCFF647OBG.bed.gz
ENCFF398OOD	bed narrowPeak	bed	narrowPeak	IDR thresholded peaks	GRCh38	ENCSR000BSU	TF ChIP-seq	/human-donors/ENCDO000AAE/	EFO:0001203	MCF-7	cell line	Homo sapiens										JUND-human	DNA						2012-09-10	ENCODE		see document		1, 2	1_1, 2_1							/files/ENCFF671SEQ/, /files/ENCFF065JCY/, /files/ENCFF356LFX/, /files/ENCFF708XQE/, /files/ENCFF310KKN/, /files/ENCFF153LTH/, /files/ENCFF731WWK/	249158	ENCODE Processing Pipeline	0639bb526625bea147eeeddbdee80f7a		https://www.encodeproject.org/files/ENCFF398OOD/@@download/ENCFF398OOD.bed.gz
ENCFF310CCS	bed narrowPeak	bed	narrowPeak	IDR thresholded peaks	GRCh38	ENCSR000BKT	TF ChIP-seq	/human-donors/ENCDO000AAD/	EFO:0002067	K562	cell line	Homo sapiens										USF1-human	DNA						2011-07-18	ENCODE		see document		1, 2	1_1, 2_1							/files/ENCFF163VCX/, /files/ENCFF197BGH/, /files/ENCFF810QPW/, /files/ENCFF356LFX/, /files/ENCFF993ZYO/	390143	ENCODE Processing Pipeline	07aeb91218fe060e24097d6aa8f19e11		https://www.encodeproject.org/files/ENCFF310CCS/@@download/ENCFF310CCS.bed.gz
ENCFF589PZO	bed narrowPeak	bed	narrowPeak	IDR thresholded peaks	GRCh38	ENCSR000EWF	TF ChIP-seq	/human-donors/ENCDO000AAD/	EFO:0002067	K562	cell line	Homo sapiens										YY1-human	DNA						2011-10-29	ENCODE		see document		1, 2	1_1, 2_1							/files/ENCFF355LXQ/, /files/ENCFF356LFX/, /files/ENCFF893LSE/, /files/ENCFF355RIV/	95971	ENCODE Processing Pipeline	d7a1643993569af41ae068296b83ae60		https://www.encodeproject.org/files/ENCFF589PZO/@@download/ENCFF589PZO.bed.gz
ENCFF113VGD	bed narrowPeak	bed	narrowPeak	IDR thresholded peaks	GRCh38	ENCSR000BGY	TF ChIP-seq	/human-donors/ENCDO000AAK/	EFO:0002784	GM12878	cell line	Homo sapiens										IRF4-human	DNA						2011-07-18	ENCODE		see document		1, 2	1_1, 2_1							/files/ENCFF356LFX/, /files/ENCFF700SGU/, /files/ENCFF948MVT/, /files/ENCFF882OBA/, /files/ENCFF075XYL/, /files/ENCFF519KIS/	370488	ENCODE Processing Pipeline	4ba9d08ecd621659aae15735967dfd58		https://www.encodeproject.org/files/ENCFF113VGD/@@download/ENCFF113VGD.bed.gz
ENCFF751VAZ	bed narrowPeak	bed	narrowPeak	conservative IDR thresholded peaks	GRCh38	ENCSR000BUO	TF ChIP-seq	/human-donors/ENCDO000AAE/	EFO:0001203	MCF-7	cell line	Homo sapiens										TEAD4-human	DNA						2012-09-10	ENCODE		see document		1, 2	1_1, 2_1							/files/ENCFF637BVE/, /files/ENCFF153LTH/, /files/ENCFF356LFX/, /files/ENCFF310KKN/, /files/ENCFF731WWK/, /files/ENCFF202IFL/, /files/ENCFF671SEQ/	160910	ENCODE Processing Pipeline	aa135d057b7f564cd2f1128464bfb488		https://www.encodeproject.org/files/ENCFF751VAZ/@@download/ENCFF751VAZ.bed.gz
ENCFF715WGN	bed narrowPeak	bed	narrowPeak	IDR thresholded peaks	GRCh38	ENCSR000EFU	TF ChIP-seq	/human-donors/ENCDO000AAD/	EFO:0002067	K562	cell line	Homo sapiens										ELK1-human	DNA						2012-08-20	ENCODE		see document		1, 2	1_1, 2_1							/files/ENCFF356LFX/, /files/ENCFF345CYR/, /files/ENCFF215JGP/, /files/ENCFF396DTD/	69940	ENCODE Processing Pipeline	ef56e3407b4d346fbd8010f91f1fc332		https://www.encodeproject.org/files/ENCFF715WGN/@@download/ENCFF715WGN.bed.gz
ENCFF446ZSX	bed narrowPeak	bed	narrowPeak	IDR thresholded peaks	GRCh38	ENCSR000BNP	TF ChIP-seq	/human-donors/ENCDO000AAK/	EFO:0002784	GM12878	cell line	Homo sapiens										YY1-human	DNA						2011-07-18	ENCODE		see document		1, 2	1_1, 2_1							/files/ENCFF882OBA/, /files/ENCFF481OXC/, /files/ENCFF075XYL/, /files/ENCFF554UVL/, /files/ENCFF356LFX/, /files/ENCFF676OVC/, /files/ENCFF519KIS/	614197	ENCODE Processing Pipeline	6942c2126255ef3a76a197ec93a3459e		https://www.encodeproject.org/files/ENCFF446ZSX/@@download/ENCFF446ZSX.bed.gz
ENCFF451AII	bed narrowPeak	bed	narrowPeak	IDR thresholded peaks	GRCh38	ENCSR000DYR	TF ChIP-seq	/human-donors/ENCDO000AAK/	EFO:0002784	GM12878	cell line	Homo sapiens										CUX1-human	DNA						2012-08-20	ENCODE		see document		1, 2	1_1, 2_1							/files/ENCFF278NPZ/, /files/ENCFF863XTX/, /files/ENCFF902QSY/, /files/ENCFF040UPE/, /files/ENCFF356LFX/	137557	ENCODE Processing Pipeline	ac06c81de51c9e1cbc26954bba14e245		https://www.encodeproject.org/files/ENCFF451AII/@@download/ENCFF451AII.bed.gz
ENCFF654RRF	bed narrowPeak	bed	narrowPeak	IDR thresholded peaks	GRCh38	ENCSR000EEB	TF ChIP-seq	/human-donors/ENCDO000AAC/	EFO:0001187	HepG2	cell line	Homo sapiens										MAFK-human	DNA						2011-10-29	ENCODE		see document		1, 2	1_1, 2_1							/files/ENCFF356LFX/, /files/ENCFF299DQR/, /files/ENCFF701OXX/, /files/ENCFF772ZHK/	1238443	ENCODE Processing Pipeline	2dde26453e92db5c7101410349de9a9c		https://www.encodeproject.org/files/ENCFF654RRF/@@download/ENCFF654RRF.bed.gz
ENCFF865QSV	bed narrowPeak	bed	narrowPeak	IDR thresholded peaks	GRCh38	ENCSR000DNS	TF ChIP-seq	/human-donors/ENCDO000AAB/	EFO:0002791	HeLa-S3	cell line	Homo sapiens										NFYA-human	DNA						2011-10-29	ENCODE		see document		1, 2	1_1, 2_1							/files/ENCFF989ZLF/, /files/ENCFF054EMG/, /files/ENCFF662NRI/, /files/ENCFF356LFX/	130556	ENCODE Processing Pipeline	0d97904fe93fbafc265ffc6fac7eef91		https://www.encodeproject.org/files/ENCFF865QSV/@@download/ENCFF865QSV.bed.gz
ENCFF712AVW	bed narrowPeak	bed	narrowPeak	IDR thresholded peaks	GRCh38	ENCSR000BGM	TF ChIP-seq	/human-donors/ENCDO000AAC/	EFO:0001187	HepG2	cell line	Homo sapiens										USF1-human	DNA						2011-07-18	ENCODE		see document		1, 2	1_1, 2_1							/files/ENCFF356LFX/, /files/ENCFF279DUF/, /files/ENCFF875HPK/, /files/ENCFF789VLZ/, /files/ENCFF527WLW/	397487	ENCODE Processing Pipeline	eee0cc3fbc269da1d012825aa1e37c53		https://www.encodeproject.org/files/ENCFF712AVW/@@download/ENCFF712AVW.bed.gz
ENCFF896MPE	bed narrowPeak	bed	narrowPeak	IDR thresholded peaks	GRCh38	ENCSR000DYT	TF ChIP-seq	/human-donors/ENCDO000AAK/	EFO:0002784	GM12878	cell line	Homo sapiens										SREBF2-human	DNA						2012-08-20	ENCODE		see document		1, 2	1_1, 2_1							/files/ENCFF756UDR/, /files/ENCFF196PQA/, /files/ENCFF594EHC/, /files/ENCFF356LFX/, /files/ENCFF770CJK/	31115	ENCODE Processing Pipeline	07d5177657808e4aa8f347af97815611		https://www.encodeproject.org/files/ENCFF896MPE/@@download/ENCFF896MPE.bed.gz
ENCFF221SKA	bed narrowPeak	bed	narrowPeak	IDR thresholded peaks	GRCh38	ENCSR000DMA	TF ChIP-seq	/human-donors/ENCDO000AAD/	EFO:0002067	K562	cell line	Homo sapiens										CTCF-human	DNA						2012-08-27	ENCODE		see document		1, 2, 3	1_1, 2_1, 3_1							/files/ENCFF945CJG/, /files/ENCFF111JKR/, /files/ENCFF706PLK/, /files/ENCFF500EAO/, /files/ENCFF356LFX/	920264	ENCODE Processing Pipeline	e8a7102f0e50afb2fbcd6438868c4b4f		https://www.encodeproject.org/files/ENCFF221SKA/@@download/ENCFF221SKA.bed.gz
ENCFF822FKQ	bed narrowPeak	bed	narrowPeak	IDR thresholded peaks	GRCh38	ENCSR000BLP	TF ChIP-seq	/human-donors/ENCDO000AAD/	EFO:0002067	K562	cell line	Homo sapiens										MAX-human	DNA						2011-07-18	ENCODE		see document		1, 2	1_1, 2_1							/files/ENCFF579FHH/, /files/ENCFF706WSQ/, /files/ENCFF900UQV/, /files/ENCFF395PSG/, /files/ENCFF356LFX/, /files/ENCFF939RUV/	1021977	ENCODE Processing Pipeline	d2fa768d0a5db0db3625da22ffe60123		https://www.encodeproject.org/files/ENCFF822FKQ/@@download/ENCFF822FKQ.bed.gz
ENCFF847ZHF	bed narrowPeak	bed	narrowPeak	IDR thresholded peaks	GRCh38	ENCSR000BRS	TF ChIP-seq	/human-donors/ENCDO000AAD/	EFO:0002067	K562	cell line	Homo sapiens										NR2F2-human	DNA						2012-02-29	ENCODE		see document		1, 2	1_1, 2_1							/files/ENCFF467JIV/, /files/ENCFF415JNN/, /files/ENCFF838ZUU/, /files/ENCFF356LFX/, /files/ENCFF113TEZ/, /files/ENCFF428XAM/, /files/ENCFF728MBI/	337165	ENCODE Processing Pipeline	0d5caa69f5bc37dd29090effc0387224		https://www.encodeproject.org/files/ENCFF847ZHF/@@download/ENCFF847ZHF.bed.gz
ENCFF439TJM	bed narrowPeak	bed	narrowPeak	IDR thresholded peaks	GRCh38	ENCSR000EGX	TF ChIP-seq	/human-donors/ENCDO000AAD/	EFO:0002067	K562	cell line	Homo sapiens										MAFK-human	DNA						2011-10-29	ENCODE		see document		1, 2	1_1, 2_1							/files/ENCFF862CNK/, /files/ENCFF648XLS/, /files/ENCFF396DTD/, /files/ENCFF356LFX/	483139	ENCODE Processing Pipeline	40de647d996820be110289c14a5b4341		https://www.encodeproject.org/files/ENCFF439TJM/@@download/ENCFF439TJM.bed.gz
ENCFF005YUC	bed narrowPeak	bed	narrowPeak	IDR thresholded peaks	GRCh38	ENCSR000EEC	TF ChIP-seq	/human-donors/ENCDO000AAC/	EFO:0001187	HepG2	cell line	Homo sapiens										MAFF-human	DNA						2011-10-29	ENCODE		see document		1, 2	1_1, 2_1							/files/ENCFF040CRL/, /files/ENCFF356LFX/, /files/ENCFF772ZHK/, /files/ENCFF907GTV/	844086	ENCODE Processing Pipeline	1dabd7d49375cac9a6ede73a579069da		https://www.encodeproject.org/files/ENCFF005YUC/@@download/ENCFF005YUC.bed.gz
ENCFF951PEM	bed narrowPeak	bed	narrowPeak	IDR thresholded peaks	GRCh38	ENCSR000DRZ	TF ChIP-seq	/human-donors/ENCDO000AAK/	EFO:0002784	GM12878	cell line	Homo sapiens										CTCF-human	DNA						2011-03-17	ENCODE		see document		1, 2	1_1, 2_1							/files/ENCFF430XCG/, /files/ENCFF794BPW/, /files/ENCFF159XTB/, /files/ENCFF356LFX/	663717	ENCODE Processing Pipeline	525be8908513d453017395a3a3eb46f6		https://www.encodeproject.org/files/ENCFF951PEM/@@download/ENCFF951PEM.bed.gz
ENCFF466RZX	bed narrowPeak	bed	narrowPeak	IDR thresholded peaks	GRCh38	ENCSR000BLE	TF ChIP-seq	/human-donors/ENCDO000AAC/	EFO:0001187	HepG2	cell line	Homo sapiens										FOXA1-human	DNA						2011-07-18	ENCODE		see document		1, 2	1_1, 2_1							/files/ENCFF735BPD/, /files/ENCFF285GKD/, /files/ENCFF527WLW/, /files/ENCFF459YUC/, /files/ENCFF677MJE/, /files/ENCFF875HPK/, /files/ENCFF356LFX/	931123	ENCODE Processing Pipeline	ab670c623f85862dc6c80a322e2cfd20		https://www.encodeproject.org/files/ENCFF466RZX/@@download/ENCFF466RZX.bed.gz
ENCFF973FKS	bed narrowPeak	bed	narrowPeak	IDR thresholded peaks	GRCh38	ENCSR000BQK	TF ChIP-seq	/human-donors/ENCDO000AAK/	EFO:0002784	GM12878	cell line	Homo sapiens										ATF2-human	DNA						2012-02-29	ENCODE		see document		1, 2	1_1, 2_1							/files/ENCFF339NUH/, /files/ENCFF305BPN/, /files/ENCFF356LFX/, /files/ENCFF856BLZ/, /files/ENCFF691UEA/, /files/ENCFF463JZL/	477500	ENCODE Processing Pipeline	3fbcdf35e8c83d557eca5172716f4dee		https://www.encodeproject.org/files/ENCFF973FKS/@@download/ENCFF973FKS.bed.gz
ENCFF619GRL	bed narrowPeak	bed	narrowPeak	IDR thresholded peaks	GRCh38	ENCSR000EEJ	TF ChIP-seq	/human-donors/ENCDO000AAC/	EFO:0001187	HepG2	cell line	Homo sapiens										IRF3-human	DNA						2011-10-29	ENCODE		see document		1, 2	1_1, 2_1							/files/ENCFF356LFX/, /files/ENCFF739GUS/, /files/ENCFF772ZHK/, /files/ENCFF917KBS/	13955	ENCODE Processing Pipeline	069e7542f4e6d838f5ac65ed9f31ff3d		https://www.encodeproject.org/files/ENCFF619GRL/@@download/ENCFF619GRL.bed.gz
ENCFF882AEU	bed narrowPeak	bed	narrowPeak	IDR thresholded peaks	GRCh38	ENCSR000BJY	TF ChIP-seq	/human-donors/ENCDO000AAK/	EFO:0002784	GM12878	cell line	Homo sapiens										ATF3-human	DNA						2011-07-18	ENCODE		see document		1, 2	1_1, 2_1							/files/ENCFF373EUJ/, /files/ENCFF447BVE/, /files/ENCFF554UVL/, /files/ENCFF356LFX/	71669	ENCODE Processing Pipeline	040bd9343f7a30bef6470a65cdb5ec45		https://www.encodeproject.org/files/ENCFF882AEU/@@download/ENCFF882AEU.bed.gz
ENCFF198GZQ	bed narrowPeak	bed	narrowPeak	IDR thresholded peaks	GRCh38	ENCSR000EEL	TF ChIP-seq	/human-donors/ENCDO000AAC/	EFO:0001187	HepG2	cell line	Homo sapiens										TBP-human	DNA						2011-10-29	ENCODE		see document		1, 2	1_1, 2_1							/files/ENCFF356LFX/, /files/ENCFF772ZHK/, /files/ENCFF819NZO/, /files/ENCFF688YFZ/	334029	ENCODE Processing Pipeline	18334e16b00f93ac4dec26a74a59a7bf		https://www.encodeproject.org/files/ENCFF198GZQ/@@download/ENCFF198GZQ.bed.gz
ENCFF086ZTC	bed narrowPeak	bed	narrowPeak	IDR thresholded peaks	GRCh38	ENCSR000EDN	TF ChIP-seq	/human-donors/ENCDO000AAC/	EFO:0001187	HepG2	cell line	Homo sapiens										MAZ-human	DNA						2012-05-14	ENCODE		see document		1, 2	1_1, 2_1							/files/ENCFF772ZHK/, /files/ENCFF196QUX/, /files/ENCFF856OTT/, /files/ENCFF356LFX/	279823	ENCODE Processing Pipeline	7e2c16f589c17c286cdcee8974720963		https://www.encodeproject.org/files/ENCFF086ZTC/@@download/ENCFF086ZTC.bed.gz
ENCFF376FVJ	bed narrowPeak	bed	narrowPeak	IDR thresholded peaks	GRCh38	ENCSR000BKD	TF ChIP-seq	/human-donors/ENCDO000AAW/	EFO:0003042	H1	cell line	Homo sapiens										YY1-human	DNA						2011-07-18	ENCODE		see document		1, 2	1_1, 2_1							/files/ENCFF509OPR/, /files/ENCFF907UOW/, /files/ENCFF356LFX/, /files/ENCFF595PNZ/	427733	ENCODE Processing Pipeline	b28a35464167d03fcf22d1a418dad9ce		https://www.encodeproject.org/files/ENCFF376FVJ/@@download/ENCFF376FVJ.bed.gz
ENCFF382YJO	bed narrowPeak	bed	narrowPeak	IDR thresholded peaks	GRCh38	ENCSR000BHU	TF ChIP-seq	/human-donors/ENCDO000AAC/	EFO:0001187	HepG2	cell line	Homo sapiens										RXRA-human	DNA						2011-07-18	ENCODE		see document		1, 2	1_1, 2_1							/files/ENCFF527WLW/, /files/ENCFF914DPO/, /files/ENCFF356LFX/, /files/ENCFF875HPK/, /files/ENCFF714SQH/	347763	ENCODE Processing Pipeline	077d09eb4aeba266a762d5170b740db2		https://www.encodeproject.org/files/ENCFF382YJO/@@download/ENCFF382YJO.bed.gz
ENCFF675PHY	bed narrowPeak	bed	narrowPeak	IDR thresholded peaks	GRCh38	ENCSR000FAG	TF ChIP-seq	/human-donors/ENCDO000AAD/	EFO:0002067	K562	cell line	Homo sapiens										MYC-human	DNA						2011-10-29	ENCODE		see document		1, 2	1_1, 2_1							/files/ENCFF356LFX/, /files/ENCFF788FDI/, /files/ENCFF039CRW/, /files/ENCFF937QDF/, /files/ENCFF146ENO/	85460	ENCODE Processing Pipeline	6ac174e470b650bad989ee2c1ed328db		https://www.encodeproject.org/files/ENCFF675PHY/@@download/ENCFF675PHY.bed.gz
ENCFF206BGR	bed narrowPeak	bed	narrowPeak	IDR thresholded peaks	GRCh38	ENCSR000DNZ	TF ChIP-seq	/human-donors/ENCDO000AAD/	EFO:0002067	K562	cell line	Homo sapiens										ATF1-human	DNA						2012-05-14	ENCODE		see document		1, 2	1_1, 2_1							/files/ENCFF863LHM/, /files/ENCFF146ENO/, /files/ENCFF356LFX/, /files/ENCFF039CRW/, /files/ENCFF464SJL/	292217	ENCODE Processing Pipeline	13a758619083d7b597e891eed150245a		https://www.encodeproject.org/files/ENCFF206BGR/@@download/ENCFF206BGR.bed.gz
ENCFF142MJD	bed narrowPeak	bed	narrowPeak	IDR thresholded peaks	GRCh38	ENCSR436CZV	TF ChIP-seq	/human-donors/ENCDO000AAD/	EFO:0002067	K562	cell line	Homo sapiens				CRISPR	insertion	{'schema_version': '14', 'aliases': [], 'organism': {'schema_version': '6', '@type': ['Organism', 'Item'], 'name': 'human', 'taxon_id': '9606', 'scientific_name': 'Homo sapiens', '@id': '/organisms/human/', 'uuid': '7745b647-ff15-4ff3-9ced-b897d4e2983c', 'status': 'released'}, 'genes': ['/genes/27125/'], '@type': ['Target', 'Item'], 'name': 'AFF4-human', 'label': 'AFF4', '@id': '/targets/AFF4-hum…				AFF4-human	DNA				formaldehyde		2023-01-24	ENCODE		sonication (generic)		1, 2	1_1, 2_1							/files/ENCFF028PJB/, /files/ENCFF451HZU/, /files/ENCFF896HDZ/, /files/ENCFF356LFX/	257805	ENCODE Processing Pipeline	c8f76e772192439a7847dbbea9f73f40		https://www.encodeproject.org/files/ENCFF142MJD/@@download/ENCFF142MJD.bed.gz
ENCFF221TRR	bed narrowPeak	bed	narrowPeak	IDR thresholded peaks	GRCh38	ENCSR368GJN	TF ChIP-seq	/human-donors/ENCDO000AAD/	EFO:0002067	K562	cell line	Homo sapiens				CRISPR	insertion	{'dbxrefs': ['FactorBook:E2F4'], 'aliases': [], 'organism': {'schema_version': '6', '@type': ['Organism', 'Item'], 'name': 'human', 'taxon_id': '9606', 'scientific_name': 'Homo sapiens', '@id': '/organisms/human/', 'uuid': '7745b647-ff15-4ff3-9ced-b897d4e2983c', 'status': 'released'}, 'genes': ['/genes/1874/'], '@type': ['Target', 'Item'], 'label': 'E2F4', 'title': 'E2F4 (Homo sapiens)', 'investi…				E2F4-human	DNA				formaldehyde		2022-08-15	ENCODE		sonication (generic)		1, 2	1_1, 2_1							/files/ENCFF986BIP/, /files/ENCFF356LFX/, /files/ENCFF749XCO/, /files/ENCFF706ZTX/	98131	ENCODE Processing Pipeline	e4124f95f0f2e2991bc1ca299933152b		https://www.encodeproject.org/files/ENCFF221TRR/@@download/ENCFF221TRR.bed.gz
ENCFF608CXN	bed narrowPeak	bed	narrowPeak	IDR thresholded peaks	GRCh38	ENCSR000EGJ	TF ChIP-seq	/human-donors/ENCDO000AAD/	EFO:0002067	K562	cell line	Homo sapiens										MYC-human	DNA						2012-05-14	ENCODE		see document		1, 2	1_1, 2_1							/files/ENCFF396DTD/, /files/ENCFF953PSU/, /files/ENCFF356LFX/, /files/ENCFF672LVL/	559426	ENCODE Processing Pipeline	7db6356c80728907eb89f618e0f2d629		https://www.encodeproject.org/files/ENCFF608CXN/@@download/ENCFF608CXN.bed.gz
ENCFF908HSL	bed narrowPeak	bed	narrowPeak	IDR thresholded peaks	GRCh38	ENCSR000EGR	TF ChIP-seq	/human-donors/ENCDO000AAD/	EFO:0002067	K562	cell line	Homo sapiens										NFYA-human	DNA						2011-10-29	ENCODE		see document		1, 2	1_1, 2_1							/files/ENCFF039CRW/, /files/ENCFF146ENO/, /files/ENCFF576HLC/, /files/ENCFF356LFX/, /files/ENCFF512IYV/	80914	ENCODE Processing Pipeline	96f4de9c8c1dca2eedd1a45fbaee8262		https://www.encodeproject.org/files/ENCFF908HSL/@@download/ENCFF908HSL.bed.gz
ENCFF839JEO	bed narrowPeak	bed	narrowPeak	IDR thresholded peaks	GRCh38	ENCSR000BMZ	TF ChIP-seq	/human-donors/ENCDO000AAC/	EFO:0001187	HepG2	cell line	Homo sapiens										ELF1-human	DNA						2011-07-18	ENCODE		see document		1, 2	1_1, 2_1							/files/ENCFF285GKD/, /files/ENCFF356LFX/, /files/ENCFF798COW/, /files/ENCFF480BHZ/, /files/ENCFF459YUC/	356723	ENCODE Processing Pipeline	a12b33dd26df8fb581481d51a4b5aee1		https://www.encodeproject.org/files/ENCFF839JEO/@@download/ENCFF839JEO.bed.gz
ENCFF785MSW	bed narrowPeak	bed	narrowPeak	IDR thresholded peaks	GRCh38	ENCSR000DZX	TF ChIP-seq	/human-donors/ENCDO000AAK/	EFO:0002784	GM12878	cell line	Homo sapiens										IRF3-human	DNA						2011-10-29	ENCODE		see document		1, 2	1_1, 2_1							/files/ENCFF278NPZ/, /files/ENCFF683ICJ/, /files/ENCFF042LWY/, /files/ENCFF356LFX/, /files/ENCFF605SWO/, /files/ENCFF863XTX/, /files/ENCFF764MTX/	36162	ENCODE Processing Pipeline	47abe46fac595052624d1515b3740696		https://www.encodeproject.org/files/ENCFF785MSW/@@download/ENCFF785MSW.bed.gz
ENCFF797SDL	bed narrowPeak	bed	narrowPeak	IDR thresholded peaks	GRCh38	ENCSR000AKB	TF ChIP-seq	/human-donors/ENCDO000AAK/	EFO:0002784	GM12878	cell line	Homo sapiens										CTCF-human	DNA						2011-02-10	ENCODE		see document		1, 2	1_1, 2_1							/files/ENCFF453EJM/, /files/ENCFF066RCS/, /files/ENCFF355CYX/, /files/ENCFF356LFX/, /files/ENCFF850RIE/	666961	ENCODE Processing Pipeline	23e1af16bf43b8bcce0e034fd8ab2636		https://www.encodeproject.org/files/ENCFF797SDL/@@download/ENCFF797SDL.bed.gz
ENCFF123FQW	bed narrowPeak	bed	narrowPeak	IDR thresholded peaks	GRCh38	ENCSR000BNJ	TF ChIP-seq	/human-donors/ENCDO000AAC/	EFO:0001187	HepG2	cell line	Homo sapiens										HNF4G-human	DNA						2011-07-18	ENCODE		see document		1, 2	1_1, 2_1							/files/ENCFF053UCZ/, /files/ENCFF285GKD/, /files/ENCFF356LFX/, /files/ENCFF439FDI/, /files/ENCFF459YUC/	426822	ENCODE Processing Pipeline	cc306b0d4959f8b74f7772641a766880		https://www.encodeproject.org/files/ENCFF123FQW/@@download/ENCFF123FQW.bed.gz
ENCFF420PYW	bed narrowPeak	bed	narrowPeak	IDR thresholded peaks	GRCh38	ENCSR000BVH	TF ChIP-seq	/human-donors/ENCDO000ABE/	EFO:0002824	HCT116	cell line	Homo sapiens										ELF1-human	DNA						2012-09-10	ENCODE		see document		1, 2	1_1, 2_1							/files/ENCFF534BPN/, /files/ENCFF868JOM/, /files/ENCFF356LFX/, /files/ENCFF943ATG/, /files/ENCFF790YEB/	98031	ENCODE Processing Pipeline	443c7e08daf7c3b796535b5fdd4e8e13		https://www.encodeproject.org/files/ENCFF420PYW/@@download/ENCFF420PYW.bed.gz
ENCFF279OML	bed narrowPeak	bed	narrowPeak	IDR thresholded peaks	GRCh38	ENCSR000ECI	TF ChIP-seq	/human-donors/ENCDO000AAB/	EFO:0002791	HeLa-S3	cell line	Homo sapiens										ELK1-human	DNA						2012-05-14	ENCODE		see document		1, 2	1_1, 2_1							/files/ENCFF356LFX/, /files/ENCFF195GGY/, /files/ENCFF989ZLF/, /files/ENCFF336STH/	115035	ENCODE Processing Pipeline	4702dc21906c7fb21b3caa2bbe9a6c29		https://www.encodeproject.org/files/ENCFF279OML/@@download/ENCFF279OML.bed.gz
ENCFF782KRV	bed narrowPeak	bed	narrowPeak	IDR thresholded peaks	GRCh38	ENCSR000EUL	TF ChIP-seq	/human-donors/ENCDO000AAK/	EFO:0002784	GM12878	cell line	Homo sapiens										NR2C2-human	DNA						2011-10-29	ENCODE		see document		1, 2	1_1, 2_1							/files/ENCFF364NDF/, /files/ENCFF658PBP/, /files/ENCFF760TLO/, /files/ENCFF356LFX/	24877	ENCODE Processing Pipeline	ae062987769fa3596c7e4aa6a03137e2		https://www.encodeproject.org/files/ENCFF782KRV/@@download/ENCFF782KRV.bed.gz
ENCFF008LFE	bed narrowPeak	bed	narrowPeak	IDR thresholded peaks	GRCh38	ENCSR000BVJ	TF ChIP-seq	/human-donors/ENCDO000ABE/	EFO:0002824	HCT116	cell line	Homo sapiens										TEAD4-human	DNA						2012-09-10	ENCODE		see document		1, 2	1_1, 2_1							/files/ENCFF790YEB/, /files/ENCFF520EON/, /files/ENCFF391WGH/, /files/ENCFF943ATG/, /files/ENCFF356LFX/	124335	ENCODE Processing Pipeline	4600791aa1f5b9008a1f88fca7122632		https://www.encodeproject.org/files/ENCFF008LFE/@@download/ENCFF008LFE.bed.gz
ENCFF886BDQ	bed narrowPeak	bed	narrowPeak	conservative IDR thresholded peaks	GRCh38	ENCSR000BKQ	TF ChIP-seq	/human-donors/ENCDO000AAD/	EFO:0002067	K562	cell line	Homo sapiens										ETS1-human	DNA						2011-07-18	ENCODE		see document		1, 2	1_1, 2_1							/files/ENCFF197BGH/, /files/ENCFF829JOT/, /files/ENCFF993ZYO/, /files/ENCFF221KBU/, /files/ENCFF356LFX/	249688	ENCODE Processing Pipeline	a4a1806df4af7b6f67dd2f14f995d649		https://www.encodeproject.org/files/ENCFF886BDQ/@@download/ENCFF886BDQ.bed.gz
ENCFF193LLN	bed narrowPeak	bed	narrowPeak	IDR thresholded peaks	GRCh38	ENCSR000BSO	TF ChIP-seq	/human-donors/ENCDO000AAD/	EFO:0002067	K562	cell line	Homo sapiens										CREB1-human	DNA						2012-09-10	ENCODE		see document		1, 2	1_1, 2_1							/files/ENCFF428XAM/, /files/ENCFF226CAN/, /files/ENCFF728MBI/, /files/ENCFF621SYN/, /files/ENCFF838ZUU/, /files/ENCFF113TEZ/, /files/ENCFF356LFX/	302075	ENCODE Processing Pipeline	3408797988ec2787de2b5f3a909e3f09		https://www.encodeproject.org/files/ENCFF193LLN/@@download/ENCFF193LLN.bed.gz
ENCFF196JQW	bed narrowPeak	bed	narrowPeak	IDR thresholded peaks	GRCh38	ENCSR000DZU	TF ChIP-seq	/human-donors/ENCDO000AAK/	EFO:0002784	GM12878	cell line	Homo sapiens										USF2-human	DNA						2011-10-29	ENCODE		see document		1, 2	1_1, 2_1							/files/ENCFF863XTX/, /files/ENCFF213IWO/, /files/ENCFF356LFX/, /files/ENCFF977QBD/, /files/ENCFF278NPZ/	79057	ENCODE Processing Pipeline	9e23ce47bbd7cb879780a294a61071f8		https://www.encodeproject.org/files/ENCFF196JQW/@@download/ENCFF196JQW.bed.gz
ENCFF714MVQ	bed narrowPeak	bed	narrowPeak	conservative IDR thresholded peaks	GRCh38	ENCSR000FAF	TF ChIP-seq	/human-donors/ENCDO000AAD/	EFO:0002067	K562	cell line	Homo sapiens										NFE2-human	DNA						2011-10-29	ENCODE		see document		1, 2	1_1, 2_1							/files/ENCFF039CRW/, /files/ENCFF356LFX/, /files/ENCFF146ENO/, /files/ENCFF659DRA/, /files/ENCFF123STA/	47311	ENCODE Processing Pipeline	a7171282b1f2e63b51d6eaf070ebe63d		https://www.encodeproject.org/files/ENCFF714MVQ/@@download/ENCFF714MVQ.bed.gz
ENCFF420AQP	bed narrowPeak	bed	narrowPeak	IDR thresholded peaks	GRCh38	ENCSR000ECU	TF ChIP-seq	/human-donors/ENCDO000AAB/	EFO:0002791	HeLa-S3	cell line	Homo sapiens										MXI1-human	DNA						2011-10-29	ENCODE		see document		1, 2	1_1, 2_1							/files/ENCFF014ZVM/, /files/ENCFF356LFX/, /files/ENCFF989ZLF/, /files/ENCFF660KUX/	286780	ENCODE Processing Pipeline	8ad76163fa89148340f2e7791a8d22a7		https://www.encodeproject.org/files/ENCFF420AQP/@@download/ENCFF420AQP.bed.gz
ENCFF713RHL	bed narrowPeak	bed	narrowPeak	IDR thresholded peaks	GRCh38	ENCSR000BTJ	TF ChIP-seq	/human-donors/ENCDO000AAZ/	EFO:0001086	A549	cell line	Homo sapiens										MAX-human	DNA						2012-09-10	ENCODE		see document		1, 2	1_1, 2_1							/files/ENCFF149MYF/, /files/ENCFF356LFX/, /files/ENCFF634HDG/, /files/ENCFF344EEM/, /files/ENCFF342QZE/, /files/ENCFF636IQC/	817515	ENCODE Processing Pipeline	a89a47e411e4ba1d623d2268b5bfa65f		https://www.encodeproject.org/files/ENCFF713RHL/@@download/ENCFF713RHL.bed.gz
ENCFF723DCX	bed narrowPeak	bed	narrowPeak	IDR thresholded peaks	GRCh38	ENCSR000DPF	TF ChIP-seq	/human-donors/ENCDO000AAZ/	EFO:0001086	A549	cell line	Homo sapiens										CTCF-human	DNA						2012-01-17	ENCODE		see document		1, 2	1_1, 2_1							/files/ENCFF356LFX/, /files/ENCFF179MPD/, /files/ENCFF643VXH/, /files/ENCFF613DPV/	813195	ENCODE Processing Pipeline	bcfeaeafb5dd12b641861a479aad1e2b		https://www.encodeproject.org/files/ENCFF723DCX/@@download/ENCFF723DCX.bed.gz
ENCFF263RCV	bed narrowPeak	bed	narrowPeak	IDR thresholded peaks	GRCh38	ENCSR000BLF	TF ChIP-seq	/human-donors/ENCDO000AAC/	EFO:0001187	HepG2	cell line	Homo sapiens										HNF4A-human	DNA						2011-07-18	ENCODE		see document		1, 2	1_1, 2_1							/files/ENCFF459YUC/, /files/ENCFF875HPK/, /files/ENCFF885PIW/, /files/ENCFF285GKD/, /files/ENCFF369QPZ/, /files/ENCFF527WLW/, /files/ENCFF356LFX/	405278	ENCODE Processing Pipeline	af4a5c2ad93a8f463e6ab9b927508fd9		https://www.encodeproject.org/files/ENCFF263RCV/@@download/ENCFF263RCV.bed.gz
ENCFF423KOE	bed narrowPeak	bed	narrowPeak	IDR thresholded peaks	GRCh38	ENCSR000BUI	TF ChIP-seq	/human-donors/ENCDO000AAE/	EFO:0001203	MCF-7	cell line	Homo sapiens										FOSL2-human	DNA						2012-09-10	ENCODE		see document		1, 2	1_1, 2_1							/files/ENCFF731WWK/, /files/ENCFF671SEQ/, /files/ENCFF310KKN/, /files/ENCFF429MMQ/, /files/ENCFF153LTH/, /files/ENCFF369BER/, /files/ENCFF356LFX/	369496	ENCODE Processing Pipeline	1d1be279f337767c1648b21dff8c9970		https://www.encodeproject.org/files/ENCFF423KOE/@@download/ENCFF423KOE.bed.gz
ENCFF398UQZ	bed narrowPeak	bed	narrowPeak	IDR thresholded peaks	GRCh38	ENCSR000BMH	TF ChIP-seq	/human-donors/ENCDO000AAD/	EFO:0002067	K562	cell line	Homo sapiens										YY1-human	DNA						2011-07-18	ENCODE		see document		1, 2	1_1, 2_1							/files/ENCFF395PSG/, /files/ENCFF356LFX/, /files/ENCFF821RKN/, /files/ENCFF158VHG/, /files/ENCFF939RUV/, /files/ENCFF579FHH/	547993	ENCODE Processing Pipeline	2f203cafdfae2749b598a998b8e409be		https://www.encodeproject.org/files/ENCFF398UQZ/@@download/ENCFF398UQZ.bed.gz
ENCFF104FEX	bed narrowPeak	bed	narrowPeak	IDR thresholded peaks	GRCh38	ENCSR000BTM	TF ChIP-seq	/human-donors/ENCDO000AAC/	EFO:0001187	HepG2	cell line	Homo sapiens										MAX-human	DNA						2012-09-10	ENCODE		see document		1, 2	1_1, 2_1							/files/ENCFF430MNY/, /files/ENCFF379RHD/, /files/ENCFF434VWY/, /files/ENCFF749EPE/, /files/ENCFF356LFX/, /files/ENCFF279PNE/	734061	ENCODE Processing Pipeline	690e18db9fe16a1319680524bc33674b		https://www.encodeproject.org/files/ENCFF104FEX/@@download/ENCFF104FEX.bed.gz
ENCFF882ARK	bed narrowPeak	bed	narrowPeak	IDR thresholded peaks	GRCh38	ENCSR000EHE	TF ChIP-seq	/human-donors/ENCDO000AAD/	EFO:0002067	K562	cell line	Homo sapiens										CEBPB-human	DNA						2011-10-29	ENCODE		see document		1, 2	1_1, 2_1							/files/ENCFF665VJA/, /files/ENCFF356LFX/, /files/ENCFF860IZB/, /files/ENCFF396DTD/	837759	ENCODE Processing Pipeline	943574226feb365e3f5746066a0a7f77		https://www.encodeproject.org/files/ENCFF882ARK/@@download/ENCFF882ARK.bed.gz
ENCFF710YJK	bed narrowPeak	bed	narrowPeak	IDR thresholded peaks	GRCh38	ENCSR000EBS	TF ChIP-seq	/human-donors/ENCDO000AAW/	EFO:0003042	H1	cell line	Homo sapiens										MAFK-human	DNA						2012-05-14	ENCODE		see document		1, 2	1_1, 2_1							/files/ENCFF213MOW/, /files/ENCFF972YCC/, /files/ENCFF038QUO/, /files/ENCFF356LFX/	241375	ENCODE Processing Pipeline	8cc2c81282d02406ee3bc3e9ec250eff		https://www.encodeproject.org/files/ENCFF710YJK/@@download/ENCFF710YJK.bed.gz
ENCFF832INR	bed narrowPeak	bed	narrowPeak	IDR thresholded peaks	GRCh38	ENCSR000DTO	TF ChIP-seq	/human-donors/ENCDO000ABE/	EFO:0002824	HCT116	cell line	Homo sapiens										CTCF-human	DNA						2012-01-17	ENCODE		see document		1, 2	1_1, 2_1							/files/ENCFF356LFX/, /files/ENCFF109VAD/, /files/ENCFF689CXB/, /files/ENCFF638MIK/	818786	ENCODE Processing Pipeline	c9e4521f3fa2b8b5a054d101a809be47		https://www.encodeproject.org/files/ENCFF832INR/@@download/ENCFF832INR.bed.gz
ENCFF440FTA	bed narrowPeak	bed	narrowPeak	IDR thresholded peaks	GRCh38	ENCSR000BKC	TF ChIP-seq	/human-donors/ENCDO000AAW/	EFO:0003042	H1	cell line	Homo sapiens										ATF3-human	DNA						2011-07-18	ENCODE		see document		1, 2	1_1, 2_1							/files/ENCFF356LFX/, /files/ENCFF595PNZ/, /files/ENCFF061OVT/, /files/ENCFF149WSI/	91921	ENCODE Processing Pipeline	fe0c85937f9235e167d4fc3b2f6650ab		https://www.encodeproject.org/files/ENCFF440FTA/@@download/ENCFF440FTA.bed.gz
ENCFF039IZP	bed narrowPeak	bed	narrowPeak	IDR thresholded peaks	GRCh38	ENCSR000BPK	TF ChIP-seq	/human-donors/ENCDO000ABB/	EFO:0002713	Panc1	cell line	Homo sapiens										REST-human	DNA						2012-02-29	ENCODE		see document		1, 2	1_1, 2_1							/files/ENCFF356LFX/, /files/ENCFF809IOV/, /files/ENCFF454HMF/, /files/ENCFF860IOL/, /files/ENCFF747MBS/	62310	ENCODE Processing Pipeline	d7d9b82d0a62d29134fc9026600bd336		https://www.encodeproject.org/files/ENCFF039IZP/@@download/ENCFF039IZP.bed.gz
ENCFF633YUQ	bed narrowPeak	bed	narrowPeak	IDR thresholded peaks	GRCh38	ENCSR000DZJ	TF ChIP-seq	/human-donors/ENCDO000AAK/	EFO:0002784	GM12878	cell line	Homo sapiens										BHLHE40-human	DNA						2011-10-29	ENCODE		see document		1, 2	1_1, 2_1							/files/ENCFF683ICJ/, /files/ENCFF863XTX/, /files/ENCFF278NPZ/, /files/ENCFF042LWY/, /files/ENCFF594ZIL/, /files/ENCFF356LFX/, /files/ENCFF947HBR/	502289	ENCODE Processing Pipeline	83f8660a9ed7d3b129533a5e31b14d28		https://www.encodeproject.org/files/ENCFF633YUQ/@@download/ENCFF633YUQ.bed.gz
ENCFF582SNT	bed narrowPeak	bed	narrowPeak	IDR thresholded peaks	GRCh38	ENCSR000BPJ	TF ChIP-seq	/human-donors/ENCDO000AAD/	EFO:0002067	K562	cell line	Homo sapiens										CTCF-human	DNA						2012-02-29	ENCODE		see document		1, 2	1_1, 2_1							/files/ENCFF395PSG/, /files/ENCFF524GTB/, /files/ENCFF588LAC/, /files/ENCFF356LFX/, /files/ENCFF579FHH/, /files/ENCFF939RUV/	785405	ENCODE Processing Pipeline	e5d29f1be4f8bf69ce79686a3b6d13b7		https://www.encodeproject.org/files/ENCFF582SNT/@@download/ENCFF582SNT.bed.gz
ENCFF451EDW	bed narrowPeak	bed	narrowPeak	IDR thresholded peaks	GRCh38	ENCSR000BNX	TF ChIP-seq	/human-donors/ENCDO000ABE/	EFO:0002824	HCT116	cell line	Homo sapiens										YY1-human	DNA						2011-07-18	ENCODE		see document		1, 2	1_1, 2_1							/files/ENCFF930MFC/, /files/ENCFF261CBV/, /files/ENCFF356LFX/, /files/ENCFF354DAD/	298742	ENCODE Processing Pipeline	f191da56c0420286d0946a4e1ad06ee5		https://www.encodeproject.org/files/ENCFF451EDW/@@download/ENCFF451EDW.bed.gz
ENCFF746VUX	bed narrowPeak	bed	narrowPeak	IDR thresholded peaks	GRCh38	ENCSR000EDC	TF ChIP-seq	/human-donors/ENCDO000AAB/	EFO:0002791	HeLa-S3	cell line	Homo sapiens										STAT3-human	DNA						2011-10-29	ENCODE		see document		1, 2	1_1, 2_1							/files/ENCFF300KSJ/, /files/ENCFF356LFX/, /files/ENCFF989ZLF/, /files/ENCFF783EFK/	310229	ENCODE Processing Pipeline	2ccc7e4b47f633c8c68b8c33438c6ca1		https://www.encodeproject.org/files/ENCFF746VUX/@@download/ENCFF746VUX.bed.gz
ENCFF826GQU	bed narrowPeak	bed	narrowPeak	IDR thresholded peaks	GRCh38	ENCSR000BKB	TF ChIP-seq	/human-donors/ENCDO000AAK/	EFO:0002784	GM12878	cell line	Homo sapiens										MEF2A-human	DNA						2011-07-18	ENCODE		see document		1, 2	1_1, 2_1							/files/ENCFF554UVL/, /files/ENCFF397MRM/, /files/ENCFF455VTM/, /files/ENCFF356LFX/	375342	ENCODE Processing Pipeline	fb1433bbc2079461c39f0dbf9ac49192		https://www.encodeproject.org/files/ENCFF826GQU/@@download/ENCFF826GQU.bed.gz
ENCFF099PYR	bed narrowPeak	bed	narrowPeak	IDR thresholded peaks	GRCh38	ENCSR000DZZ	TF ChIP-seq	/human-donors/ENCDO000AAK/	EFO:0002784	GM12878	cell line	Homo sapiens										TBP-human	DNA						2011-10-29	ENCODE		see document		1, 2	1_1, 2_1							/files/ENCFF309PEQ/, /files/ENCFF278NPZ/, /files/ENCFF356LFX/, /files/ENCFF953XVQ/, /files/ENCFF863XTX/	354803	ENCODE Processing Pipeline	e7d0bfc935ba5453c50d920421b4d90b		https://www.encodeproject.org/files/ENCFF099PYR/@@download/ENCFF099PYR.bed.gz
ENCFF014TJO	bed narrowPeak	bed	narrowPeak	IDR thresholded peaks	GRCh38	ENCSR000EDA	TF ChIP-seq	/human-donors/ENCDO000AAB/	EFO:0002791	HeLa-S3	cell line	Homo sapiens										CEBPB-human	DNA						2011-10-29	ENCODE		see document		1, 2	1_1, 2_1							/files/ENCFF608HJO/, /files/ENCFF356LFX/, /files/ENCFF399CKU/, /files/ENCFF989ZLF/	1159832	ENCODE Processing Pipeline	c0138f118dc11026eff9ca9a3b0cf0f4		https://www.encodeproject.org/files/ENCFF014TJO/@@download/ENCFF014TJO.bed.gz
ENCFF440JOS	bed narrowPeak	bed	narrowPeak	IDR thresholded peaks	GRCh38	ENCSR000BKE	TF ChIP-seq	/human-donors/ENCDO000AAC/	EFO:0001187	HepG2	cell line	Homo sapiens										ATF3-human	DNA						2011-07-18	ENCODE		see document		1, 2	1_1, 2_1							/files/ENCFF285GKD/, /files/ENCFF527WLW/, /files/ENCFF459YUC/, /files/ENCFF953FIP/, /files/ENCFF875HPK/, /files/ENCFF356LFX/, /files/ENCFF371XAX/	74937	ENCODE Processing Pipeline	477c62733e9cb5e3e3fc6c723081bb89		https://www.encodeproject.org/files/ENCFF440JOS/@@download/ENCFF440JOS.bed.gz
ENCFF866PJC	bed narrowPeak	bed	narrowPeak	IDR thresholded peaks	GRCh38	ENCSR000BVI	TF ChIP-seq	/human-donors/ENCDO000ABE/	EFO:0002824	HCT116	cell line	Homo sapiens										REST-human	DNA						2012-09-10	ENCODE		see document		1, 2	1_1, 2_1							/files/ENCFF790YEB/, /files/ENCFF356LFX/, /files/ENCFF832RLW/, /files/ENCFF943ATG/, /files/ENCFF404YYG/	54303	ENCODE Processing Pipeline	e5266c0b6d7ea675607baca829d5e1cf		https://www.encodeproject.org/files/ENCFF866PJC/@@download/ENCFF866PJC.bed.gz
ENCFF769AUF	bed narrowPeak	bed	narrowPeak	conservative IDR thresholded peaks	GRCh38	ENCSR000AKO	TF ChIP-seq	/human-donors/ENCDO000AAD/	EFO:0002067	K562	cell line	Homo sapiens										CTCF-human	DNA						2011-02-10	ENCODE		see document		1, 2	1_1, 2_1							/files/ENCFF420ARY/, /files/ENCFF356LFX/, /files/ENCFF226FKB/, /files/ENCFF173QSV/, /files/ENCFF834MPG/, /files/ENCFF666YXZ/	919491	ENCODE Processing Pipeline	7d086cac19c5311a77b7e21e3d931435		https://www.encodeproject.org/files/ENCFF769AUF/@@download/ENCFF769AUF.bed.gz
ENCFF721NYV	bed narrowPeak	bed	narrowPeak	IDR thresholded peaks	GRCh38	ENCSR000ECY	TF ChIP-seq	/human-donors/ENCDO000AAB/	EFO:0002791	HeLa-S3	cell line	Homo sapiens										PRDM1-human	DNA						2011-10-29	ENCODE		see document		1, 2	1_1, 2_1							/files/ENCFF042FSB/, /files/ENCFF989ZLF/, /files/ENCFF356LFX/, /files/ENCFF080PDB/	94419	ENCODE Processing Pipeline	fde764b125a6df4035e121b055231154		https://www.encodeproject.org/files/ENCFF721NYV/@@download/ENCFF721NYV.bed.gz
ENCFF495URV	bed narrowPeak	bed	narrowPeak	IDR thresholded peaks	GRCh38	ENCSR000DYG	TF ChIP-seq	/human-donors/ENCDO000AAZ/	EFO:0001086	A549	cell line	Homo sapiens										MAX-human	DNA						2012-05-14	ENCODE		see document		1, 2	1_1, 2_1							/files/ENCFF356LFX/, /files/ENCFF682VRL/, /files/ENCFF834FAN/, /files/ENCFF968ZQN/, /files/ENCFF838NHU/	229637	ENCODE Processing Pipeline	edfd537e7abc053deeba83de3c1c47f0		https://www.encodeproject.org/files/ENCFF495URV/@@download/ENCFF495URV.bed.gz
ENCFF346JDW	bed narrowPeak	bed	narrowPeak	IDR thresholded peaks	GRCh38	ENCSR000BRI	TF ChIP-seq	/human-donors/ENCDO000AAK/	EFO:0002784	GM12878	cell line	Homo sapiens										RUNX3-human	DNA						2012-02-29	ENCODE		see document		1, 2	1_1, 2_1							/files/ENCFF305BPN/, /files/ENCFF339NUH/, /files/ENCFF842LUH/, /files/ENCFF691UEA/, /files/ENCFF356LFX/, /files/ENCFF453BWG/	1253220	ENCODE Processing Pipeline	bd42860f9067e3e77f4b9fdf8e4e7abb		https://www.encodeproject.org/files/ENCFF346JDW/@@download/ENCFF346JDW.bed.gz
ENCFF934JFA	bed narrowPeak	bed	narrowPeak	IDR thresholded peaks	GRCh38	ENCSR000BGP	TF ChIP-seq	/human-donors/ENCDO000AAK/	EFO:0002784	GM12878	cell line	Homo sapiens										POU2F2-human	DNA						2011-07-18	ENCODE		see document		1, 2, 3	1_1, 2_1, 3_1							/files/ENCFF702VIV/, /files/ENCFF219VPY/, /files/ENCFF519KIS/, /files/ENCFF882OBA/, /files/ENCFF011XTK/, /files/ENCFF075XYL/, /files/ENCFF356LFX/	512492	ENCODE Processing Pipeline	c89987c4e38ec5fe0887ccdb52463582		https://www.encodeproject.org/files/ENCFF934JFA/@@download/ENCFF934JFA.bed.gz
ENCFF124UUN	bed narrowPeak	bed	narrowPeak	IDR thresholded peaks	GRCh38	ENCSR552YWL	TF ChIP-seq	/human-donors/ENCDO000AAC/	EFO:0001187	HepG2	cell line	Homo sapiens				CRISPR	insertion	{'schema_version': '14', 'aliases': ['michael-snyder:TS-1395'], 'organism': {'schema_version': '6', '@type': ['Organism', 'Item'], 'name': 'human', 'taxon_id': '9606', 'scientific_name': 'Homo sapiens', '@id': '/organisms/human/', 'uuid': '7745b647-ff15-4ff3-9ced-b897d4e2983c', 'status': 'released'}, 'genes': ['/genes/11278/'], '@type': ['Target', 'Item'], 'name': 'KLF12-human', 'label': 'KLF12',…				KLF12-human	DNA				formaldehyde		2020-07-08	ENCODE		sonication (generic)		1, 2	1_1, 2_1							/files/ENCFF397TED/, /files/ENCFF356LFX/, /files/ENCFF657NDS/, /files/ENCFF515EOV/	282088	ENCODE Processing Pipeline	e7417797e97529f66aae086834594e70		https://www.encodeproject.org/files/ENCFF124UUN/@@download/ENCFF124UUN.bed.gz
ENCFF657CTC	bed narrowPeak	bed	narrowPeak	IDR thresholded peaks	GRCh38	ENCSR000EFT	TF ChIP-seq	/human-donors/ENCDO000AAD/	EFO:0002067	K562	cell line	Homo sapiens										GATA1-human	DNA						2012-08-20	ENCODE		see document		1, 2	1_1, 2_1							/files/ENCFF769RAH/, /files/ENCFF729MTL/, /files/ENCFF356LFX/, /files/ENCFF147YPF/, /files/ENCFF844WTT/	262826	ENCODE Processing Pipeline	4e29a336ecbb7671c5ce01ec9f66e32c		https://www.encodeproject.org/files/ENCFF657CTC/@@download/ENCFF657CTC.bed.gz
ENCFF996MFL	bed narrowPeak	bed	narrowPeak	IDR thresholded peaks	GRCh38	ENCSR000DZQ	TF ChIP-seq	/human-donors/ENCDO000AAK/	EFO:0002784	GM12878	cell line	Homo sapiens										EBF1-human	DNA						2011-10-29	ENCODE		see document		1, 2	1_1, 2_1							/files/ENCFF356LFX/, /files/ENCFF865TBQ/, /files/ENCFF560OWG/, /files/ENCFF658PBP/	670329	ENCODE Processing Pipeline	2a6ae1ae9558db612c404a483ba08f34		https://www.encodeproject.org/files/ENCFF996MFL/@@download/ENCFF996MFL.bed.gz
ENCFF982PLG	bed narrowPeak	bed	narrowPeak	IDR thresholded peaks	GRCh38	ENCSR000EEH	TF ChIP-seq	/human-donors/ENCDO000AAC/	EFO:0001187	HepG2	cell line	Homo sapiens										NRF1-human	DNA						2011-10-29	ENCODE		see document		1, 2	1_1, 2_1							/files/ENCFF356LFX/, /files/ENCFF772ZHK/, /files/ENCFF212MUI/, /files/ENCFF252YXD/	40698	ENCODE Processing Pipeline	5fb3afc744bce5b326d440727a32a8f8		https://www.encodeproject.org/files/ENCFF982PLG/@@download/ENCFF982PLG.bed.gz
ENCFF804WYO	bed narrowPeak	bed	narrowPeak	IDR thresholded peaks	GRCh38	ENCSR871EQD	TF ChIP-seq	/human-donors/ENCDO000AAC/	EFO:0001187	HepG2	cell line	Homo sapiens				CRISPR	insertion	{'schema_version': '14', 'aliases': [], 'organism': {'schema_version': '6', '@type': ['Organism', 'Item'], 'name': 'human', 'taxon_id': '9606', 'scientific_name': 'Homo sapiens', '@id': '/organisms/human/', 'uuid': '7745b647-ff15-4ff3-9ced-b897d4e2983c', 'status': 'released'}, 'genes': ['/genes/5451/'], '@type': ['Target', 'Item'], 'name': 'POU2F1-human', 'label': 'POU2F1', '@id': '/targets/POU2F…				POU2F1-human	DNA				formaldehyde		2023-01-06	ENCODE		sonication (generic)		1, 2	1_1, 2_1							/files/ENCFF359GYR/, /files/ENCFF356LFX/, /files/ENCFF710VDH/, /files/ENCFF954YHR/	730612	ENCODE Processing Pipeline	44fd7c7a83cc2c042d6fbcf883970aa6		https://www.encodeproject.org/files/ENCFF804WYO/@@download/ENCFF804WYO.bed.gz
ENCFF215GPK	bed narrowPeak	bed	narrowPeak	IDR thresholded peaks	GRCh38	ENCSR321VGW	TF ChIP-seq	/human-donors/ENCDO000AAC/	EFO:0001187	HepG2	cell line	Homo sapiens				CRISPR	insertion	{'dbxrefs': ['FactorBook:ELF1'], 'aliases': [], 'organism': {'schema_version': '6', '@type': ['Organism', 'Item'], 'name': 'human', 'taxon_id': '9606', 'scientific_name': 'Homo sapiens', '@id': '/organisms/human/', 'uuid': '7745b647-ff15-4ff3-9ced-b897d4e2983c', 'status': 'released'}, 'genes': ['/genes/1997/'], '@type': ['Target', 'Item'], 'label': 'ELF1', 'title': 'ELF1 (Homo sapiens)', 'investi…				ELF1-human	DNA				formaldehyde		2020-07-09	ENCODE		sonication (generic)		1, 2	1_1, 2_1							/files/ENCFF356LFX/, /files/ENCFF723HPB/, /files/ENCFF576IMM/, /files/ENCFF383SWQ/	384404	ENCODE Processing Pipeline	b3bf8446bac248c1508812d07cc0b1c8		https://www.encodeproject.org/files/ENCFF215GPK/@@download/ENCFF215GPK.bed.gz
ENCFF064WDQ	bed narrowPeak	bed	narrowPeak	IDR thresholded peaks	GRCh38	ENCSR000DYI	TF ChIP-seq	/human-donors/ENCDO000AAZ/	EFO:0001086	A549	cell line	Homo sapiens										CEBPB-human	DNA						2012-05-14	ENCODE		see document		1, 2	1_1, 2_1							/files/ENCFF636POF/, /files/ENCFF682VRL/, /files/ENCFF968ZQN/, /files/ENCFF323WKF/, /files/ENCFF356LFX/	800169	ENCODE Processing Pipeline	40db9a89c4cf1bf7c5cd11639712d40b		https://www.encodeproject.org/files/ENCFF064WDQ/@@download/ENCFF064WDQ.bed.gz
ENCFF749GMT	bed narrowPeak	bed	narrowPeak	IDR thresholded peaks	GRCh38	ENCSR992KLV	TF ChIP-seq	/human-donors/ENCDO000AAD/	EFO:0002067	K562	cell line	Homo sapiens				CRISPR	insertion	{'dbxrefs': ['FactorBook:MYNN'], 'aliases': [], 'organism': {'schema_version': '6', '@type': ['Organism', 'Item'], 'name': 'human', 'taxon_id': '9606', 'scientific_name': 'Homo sapiens', '@id': '/organisms/human/', 'uuid': '7745b647-ff15-4ff3-9ced-b897d4e2983c', 'status': 'released'}, 'genes': ['/genes/55892/'], '@type': ['Target', 'Item'], 'label': 'MYNN', 'title': 'MYNN (Homo sapiens)', 'invest…				MYNN-human	DNA				formaldehyde		2020-06-30	ENCODE		sonication (generic)		1, 2	1_1, 2_1							/files/ENCFF198XCA/, /files/ENCFF356LFX/, /files/ENCFF726OAP/, /files/ENCFF499QOU/	21577	ENCODE Processing Pipeline	253107ac11b7a36df05a41da1cc2747e		https://www.encodeproject.org/files/ENCFF749GMT/@@download/ENCFF749GMT.bed.gz
ENCFF497ISV	bed narrowPeak	bed	narrowPeak	IDR thresholded peaks	GRCh38	ENCSR000EWG	TF ChIP-seq	/human-donors/ENCDO000AAD/	EFO:0002067	K562	cell line	Homo sapiens										GATA2-human	DNA						2011-10-29	ENCODE		see document		1, 2	1_1, 2_1							/files/ENCFF355LXQ/, /files/ENCFF325NYZ/, /files/ENCFF356LFX/, /files/ENCFF231POZ/	182061	ENCODE Processing Pipeline	5e5c384ba19c0a182cfdfe44392c7ded		https://www.encodeproject.org/files/ENCFF497ISV/@@download/ENCFF497ISV.bed.gz
ENCFF772SCR	bed narrowPeak	bed	narrowPeak	IDR thresholded peaks	GRCh38	ENCSR249EYB	TF ChIP-seq	/human-donors/ENCDO000AAC/	EFO:0001187	HepG2	cell line	Homo sapiens				CRISPR	insertion	{'dbxrefs': ['FactorBook:FOSL2'], 'aliases': ['michael-snyder:TS-95'], 'organism': {'schema_version': '6', '@type': ['Organism', 'Item'], 'name': 'human', 'taxon_id': '9606', 'scientific_name': 'Homo sapiens', '@id': '/organisms/human/', 'uuid': '7745b647-ff15-4ff3-9ced-b897d4e2983c', 'status': 'released'}, 'genes': ['/genes/2355/'], '@type': ['Target', 'Item'], 'label': 'FOSL2', 'title': 'FOSL2 …				FOSL2-human	DNA				formaldehyde		2020-07-09	ENCODE		sonication (generic)		1, 2	1_1, 2_1							/files/ENCFF755URV/, /files/ENCFF356LFX/, /files/ENCFF723HPB/, /files/ENCFF356HYW/	857397	ENCODE Processing Pipeline	401ab0405624eef3141cd95bb32f0496		https://www.encodeproject.org/files/ENCFF772SCR/@@download/ENCFF772SCR.bed.gz
ENCFF688TNZ	bed narrowPeak	bed	narrowPeak	IDR thresholded peaks	GRCh38	ENCSR000BMD	TF ChIP-seq	/human-donors/ENCDO000AAD/	EFO:0002067	K562	cell line	Homo sapiens										ELF1-human	DNA						2011-07-18	ENCODE		see document		1, 2	1_1, 2_1							/files/ENCFF993KZB/, /files/ENCFF579FHH/, /files/ENCFF939RUV/, /files/ENCFF395PSG/, /files/ENCFF356LFX/, /files/ENCFF431DRS/	540884	ENCODE Processing Pipeline	dd47e6640536b653a6580bd8433f4c58		https://www.encodeproject.org/files/ENCFF688TNZ/@@download/ENCFF688TNZ.bed.gz
ENCFF951CCL	bed narrowPeak	bed	narrowPeak	IDR thresholded peaks	GRCh38	ENCSR479RZV	TF ChIP-seq	/human-donors/ENCDO000AAC/	EFO:0001187	HepG2	cell line	Homo sapiens				CRISPR	insertion	{'dbxrefs': ['FactorBook:CBFB'], 'aliases': ['michael-snyder:TS-1966'], 'organism': {'schema_version': '6', '@type': ['Organism', 'Item'], 'name': 'human', 'taxon_id': '9606', 'scientific_name': 'Homo sapiens', '@id': '/organisms/human/', 'uuid': '7745b647-ff15-4ff3-9ced-b897d4e2983c', 'status': 'released'}, 'genes': ['/genes/865/'], '@type': ['Target', 'Item'], 'label': 'CBFB', 'title': 'CBFB (H…				CBFB-human	DNA				formaldehyde		2020-07-09	ENCODE		sonication (generic)		1, 2	1_1, 2_1							/files/ENCFF850YAO/, /files/ENCFF723HPB/, /files/ENCFF356LFX/, /files/ENCFF889WEI/	273013	ENCODE Processing Pipeline	9611d3fd8d60c8e6310938535573ec0d		https://www.encodeproject.org/files/ENCFF951CCL/@@download/ENCFF951CCL.bed.gz
ENCFF589QXC	bed narrowPeak	bed	narrowPeak	IDR thresholded peaks	GRCh38	ENCSR000FAH	TF ChIP-seq	/human-donors/ENCDO000AAD/	EFO:0002067	K562	cell line	Homo sapiens										JUN-human	DNA						2011-10-29	ENCODE		see document		1, 2	1_1, 2_1							/files/ENCFF356LFX/, /files/ENCFF194AIS/, /files/ENCFF039CRW/, /files/ENCFF809NJE/, /files/ENCFF146ENO/	173670	ENCODE Processing Pipeline	4ee82c51376a8d36015d7cb91d0d5c82		https://www.encodeproject.org/files/ENCFF589QXC/@@download/ENCFF589QXC.bed.gz
ENCFF166QJY	bed narrowPeak	bed	narrowPeak	IDR thresholded peaks	GRCh38	ENCSR124APT	TF ChIP-seq	/human-donors/ENCDO000AAC/	EFO:0001187	HepG2	cell line	Homo sapiens				CRISPR	insertion	{'dbxrefs': ['FactorBook:NFYA'], 'aliases': [], 'organism': {'schema_version': '6', '@type': ['Organism', 'Item'], 'name': 'human', 'taxon_id': '9606', 'scientific_name': 'Homo sapiens', '@id': '/organisms/human/', 'uuid': '7745b647-ff15-4ff3-9ced-b897d4e2983c', 'status': 'released'}, 'genes': ['/genes/4800/'], '@type': ['Target', 'Item'], 'label': 'NFYA', 'title': 'NFYA (Homo sapiens)', 'investi…				NFYA-human	DNA				formaldehyde		2020-07-08	ENCODE		sonication (generic)		1, 2	1_1, 2_1							/files/ENCFF914TCP/, /files/ENCFF994KCR/, /files/ENCFF657NDS/, /files/ENCFF356LFX/	311719	ENCODE Processing Pipeline	0fc714e3eb7ccda9adc5ca7c039e6c08		https://www.encodeproject.org/files/ENCFF166QJY/@@download/ENCFF166QJY.bed.gz
ENCFF995QMN	bed narrowPeak	bed	narrowPeak	IDR thresholded peaks	GRCh38	ENCSR000EDH	TF ChIP-seq	/human-donors/ENCDO000AAB/	EFO:0002791	HeLa-S3	cell line	Homo sapiens										JUND-human	DNA						2011-10-29	ENCODE		see document		1, 2	1_1, 2_1							/files/ENCFF443SAU/, /files/ENCFF042ZAF/, /files/ENCFF356LFX/, /files/ENCFF989ZLF/	590802	ENCODE Processing Pipeline	602c632621c5d88204d8747678ea0b83		https://www.encodeproject.org/files/ENCFF995QMN/@@download/ENCFF995QMN.bed.gz
ENCFF258UEW	bed narrowPeak	bed	narrowPeak	IDR thresholded peaks	GRCh38	ENCSR000EUM	TF ChIP-seq	/human-donors/ENCDO000AAK/	EFO:0002784	GM12878	cell line	Homo sapiens										YY1-human	DNA						2011-10-29	ENCODE		see document		1, 2	1_1, 2_1							/files/ENCFF658PBP/, /files/ENCFF301QON/, /files/ENCFF493HLV/, /files/ENCFF356LFX/	38075	ENCODE Processing Pipeline	1ee615e3ed89c5f93740a2f54552ec45		https://www.encodeproject.org/files/ENCFF258UEW/@@download/ENCFF258UEW.bed.gz
ENCFF424JHD	bed narrowPeak	bed	narrowPeak	IDR thresholded peaks	GRCh38	ENCSR000ECL	TF ChIP-seq	/human-donors/ENCDO000AAB/	EFO:0002791	HeLa-S3	cell line	Homo sapiens										MAZ-human	DNA						2012-05-14	ENCODE		see document		1, 2	1_1, 2_1							/files/ENCFF356LFX/, /files/ENCFF304NMV/, /files/ENCFF954EHQ/, /files/ENCFF989ZLF/	308853	ENCODE Processing Pipeline	24ff07bf87bf854c867033b193710c19		https://www.encodeproject.org/files/ENCFF424JHD/@@download/ENCFF424JHD.bed.gz
ENCFF156MUM	bed narrowPeak	bed	narrowPeak	IDR thresholded peaks	GRCh38	ENCSR000DNM	TF ChIP-seq	/human-donors/ENCDO000AAK/	EFO:0002784	GM12878	cell line	Homo sapiens										NFYB-human	DNA						2011-10-29	ENCODE		see document		1, 2	1_1, 2_1							/files/ENCFF542URL/, /files/ENCFF863XTX/, /files/ENCFF278NPZ/, /files/ENCFF954HNR/, /files/ENCFF356LFX/	255552	ENCODE Processing Pipeline	0bfad0a02dc87b500dbac1d0e4daa305		https://www.encodeproject.org/files/ENCFF156MUM/@@download/ENCFF156MUM.bed.gz
ENCFF030QAM	bed narrowPeak	bed	narrowPeak	IDR thresholded peaks	GRCh38	ENCSR000DUB	TF ChIP-seq	/human-donors/ENCDO000AAB/	EFO:0002791	HeLa-S3	cell line	Homo sapiens										CTCF-human	DNA						2011-03-17	ENCODE		see document		1, 2	1_1, 2_1							/files/ENCFF356LFX/, /files/ENCFF400NPB/, /files/ENCFF480TPO/, /files/ENCFF688AAE/	648676	ENCODE Processing Pipeline	751315706fc3351ba8cb8a674eceefbc		https://www.encodeproject.org/files/ENCFF030QAM/@@download/ENCFF030QAM.bed.gz
ENCFF622LOQ	bed narrowPeak	bed	narrowPeak	IDR thresholded peaks	GRCh38	ENCSR000BJO	TF ChIP-seq	/human-donors/ENCDO000ABB/	EFO:0002713	Panc1	cell line	Homo sapiens										REST-human	DNA						2011-07-18	ENCODE		see document		1, 2	1_1, 2_1							/files/ENCFF795KYF/, /files/ENCFF133WWE/, /files/ENCFF873AGD/, /files/ENCFF356LFX/, /files/ENCFF116MBB/	138345	ENCODE Processing Pipeline	c37e0bc9bf0f6fab696ac3cf7c2896d8		https://www.encodeproject.org/files/ENCFF622LOQ/@@download/ENCFF622LOQ.bed.gz
ENCFF119AHD	bed narrowPeak	bed	narrowPeak	IDR thresholded peaks	GRCh38	ENCSR000EGI	TF ChIP-seq	/human-donors/ENCDO000AAD/	EFO:0002067	K562	cell line	Homo sapiens										MAFF-human	DNA						2012-05-14	ENCODE		see document		1, 2	1_1, 2_1							/files/ENCFF396DTD/, /files/ENCFF357TTD/, /files/ENCFF356LFX/, /files/ENCFF924VQU/	465279	ENCODE Processing Pipeline	34d07d4e3f5b87c71c380287d01837ab		https://www.encodeproject.org/files/ENCFF119AHD/@@download/ENCFF119AHD.bed.gz
ENCFF378LWF	bed narrowPeak	bed	narrowPeak	IDR thresholded peaks	GRCh38	ENCSR000BSA	TF ChIP-seq	/human-donors/ENCDO000ABE/	EFO:0002824	HCT116	cell line	Homo sapiens										JUND-human	DNA						2012-09-10	ENCODE		see document		1, 2	1_1, 2_1							/files/ENCFF356LFX/, /files/ENCFF562LEW/, /files/ENCFF943ATG/, /files/ENCFF790YEB/, /files/ENCFF030EJW/	430800	ENCODE Processing Pipeline	21a71dd2fcc9df789e542a42af2399aa		https://www.encodeproject.org/files/ENCFF378LWF/@@download/ENCFF378LWF.bed.gz
ENCFF068IGH	bed narrowPeak	bed	narrowPeak	IDR thresholded peaks	GRCh38	ENCSR000EGZ	TF ChIP-seq	/human-donors/ENCDO000AAD/	EFO:0002067	K562	cell line	Homo sapiens										MXI1-human	DNA						2011-10-29	ENCODE		see document		1, 2	1_1, 2_1							/files/ENCFF396DTD/, /files/ENCFF356LFX/, /files/ENCFF544ITN/, /files/ENCFF358DIK/	165195	ENCODE Processing Pipeline	9f8d21cbc2179a3e2c47ff6ecc8d9af1		https://www.encodeproject.org/files/ENCFF068IGH/@@download/ENCFF068IGH.bed.gz
ENCFF489EME	bed narrowPeak	bed	narrowPeak	IDR thresholded peaks	GRCh38	ENCSR000BLO	TF ChIP-seq	/human-donors/ENCDO000AAD/	EFO:0002067	K562	cell line	Homo sapiens										GABPA-human	DNA						2011-07-18	ENCODE		see document		1, 2	1_1, 2_1							/files/ENCFF356LFX/, /files/ENCFF541JTJ/, /files/ENCFF197BGH/, /files/ENCFF631INK/, /files/ENCFF993ZYO/	270090	ENCODE Processing Pipeline	5182337e90eb53b76f2cd8d8df1d2a11		https://www.encodeproject.org/files/ENCFF489EME/@@download/ENCFF489EME.bed.gz
ENCFF648QJE	bed narrowPeak	bed	narrowPeak	IDR thresholded peaks	GRCh38	ENCSR000BIV	TF ChIP-seq	/human-donors/ENCDO000AAW/	EFO:0003042	H1	cell line	Homo sapiens										SRF-human	DNA						2011-07-18	ENCODE		see document		1, 2	1_1, 2_1							/files/ENCFF595PNZ/, /files/ENCFF356LFX/, /files/ENCFF540USA/, /files/ENCFF809ZEZ/	100209	ENCODE Processing Pipeline	3fdd15d3388adf4f578644b4e06a2fdb		https://www.encodeproject.org/files/ENCFF648QJE/@@download/ENCFF648QJE.bed.gz
ENCFF611FIV	bed narrowPeak	bed	narrowPeak	IDR thresholded peaks	GRCh38	ENCSR000BQX	TF ChIP-seq	/human-donors/ENCDO000AAC/	EFO:0001187	HepG2	cell line	Homo sapiens										NFIC-human	DNA						2012-02-29	ENCODE		see document		1, 2	1_1, 2_1							/files/ENCFF434VWY/, /files/ENCFF379RHD/, /files/ENCFF798YVP/, /files/ENCFF356LFX/, /files/ENCFF430MNY/, /files/ENCFF189WKV/	320182	ENCODE Processing Pipeline	85483dc0536009c73a9f015af8858799		https://www.encodeproject.org/files/ENCFF611FIV/@@download/ENCFF611FIV.bed.gz
ENCFF582BHA	bed narrowPeak	bed	narrowPeak	IDR thresholded peaks	GRCh38	ENCSR000EVI	TF ChIP-seq	/human-donors/ENCDO000AAB/	EFO:0002791	HeLa-S3	cell line	Homo sapiens										ELK4-human	DNA						2011-10-29	ENCODE		see document		1, 2	1_1, 2_1							/files/ENCFF374QGP/, /files/ENCFF949UKH/, /files/ENCFF356LFX/, /files/ENCFF621JKO/	125313	ENCODE Processing Pipeline	08aab1df505a22d2deb51c9d6f6db5de		https://www.encodeproject.org/files/ENCFF582BHA/@@download/ENCFF582BHA.bed.gz
ENCFF131TYZ	bed narrowPeak	bed	narrowPeak	IDR thresholded peaks	GRCh38	ENCSR000BVA	TF ChIP-seq	/human-donors/ENCDO000AAE/	EFO:0001203	MCF-7	cell line	Homo sapiens										SRF-human	DNA						2012-09-10	ENCODE		see document		1, 2	1_1, 2_1							/files/ENCFF671SEQ/, /files/ENCFF041RKR/, /files/ENCFF850RSO/, /files/ENCFF356LFX/, /files/ENCFF310KKN/, /files/ENCFF153LTH/, /files/ENCFF731WWK/	187209	ENCODE Processing Pipeline	2fe7d5fd4772c66567a826cc15ee48ef		https://www.encodeproject.org/files/ENCFF131TYZ/@@download/ENCFF131TYZ.bed.gz
ENCFF386FQQ	bed narrowPeak	bed	narrowPeak	IDR thresholded peaks	GRCh38	ENCSR000BUY	TF ChIP-seq	/human-donors/ENCDO000AAE/	EFO:0001203	MCF-7	cell line	Homo sapiens										NR2F2-human	DNA						2012-09-10	ENCODE		see document		1, 2	1_1, 2_1							/files/ENCFF153LTH/, /files/ENCFF731WWK/, /files/ENCFF356LFX/, /files/ENCFF074DWE/, /files/ENCFF671SEQ/, /files/ENCFF345VDF/, /files/ENCFF310KKN/	588878	ENCODE Processing Pipeline	fe924fb0a02275010ae94c0bfed108ce		https://www.encodeproject.org/files/ENCFF386FQQ/@@download/ENCFF386FQQ.bed.gz
ENCFF157DSR	bed narrowPeak	bed	narrowPeak	IDR thresholded peaks	GRCh38	ENCSR000EEE	TF ChIP-seq	/human-donors/ENCDO000AAC/	EFO:0001187	HepG2	cell line	Homo sapiens										CEBPB-human	DNA						2011-10-29	ENCODE		see document		1, 2	1_1, 2_1							/files/ENCFF384ZEY/, /files/ENCFF772ZHK/, /files/ENCFF356LFX/, /files/ENCFF692KBO/	924549	ENCODE Processing Pipeline	f4717fbedcab1d2d3962451e189e593e		https://www.encodeproject.org/files/ENCFF157DSR/@@download/ENCFF157DSR.bed.gz
ENCFF306SZL	bed narrowPeak	bed	narrowPeak	IDR thresholded peaks	GRCh38	ENCSR000EGN	TF ChIP-seq	/human-donors/ENCDO000AAD/	EFO:0002067	K562	cell line	Homo sapiens										JUND-human	DNA						2011-10-29	ENCODE		see document		1, 2	1_1, 2_1							/files/ENCFF208UMS/, /files/ENCFF356LFX/, /files/ENCFF570DCQ/, /files/ENCFF396DTD/	821619	ENCODE Processing Pipeline	5367d76ac6fc9e55b690c1a1f6261443		https://www.encodeproject.org/files/ENCFF306SZL/@@download/ENCFF306SZL.bed.gz
ENCFF458PBB	bed narrowPeak	bed	narrowPeak	conservative IDR thresholded peaks	GRCh38	ENCSR000EDZ	TF ChIP-seq	/human-donors/ENCDO000AAC/	EFO:0001187	HepG2	cell line	Homo sapiens										MAFK-human	DNA						2011-10-29	ENCODE		see document		1, 2	1_1, 2_1							/files/ENCFF938WCX/, /files/ENCFF792QIX/, /files/ENCFF356LFX/, /files/ENCFF772ZHK/	811315	ENCODE Processing Pipeline	91994dda6d0a883b068dc41f19a069a7		https://www.encodeproject.org/files/ENCFF458PBB/@@download/ENCFF458PBB.bed.gz
ENCFF656HFI	bed narrowPeak	bed	narrowPeak	IDR thresholded peaks	GRCh38	ENCSR000BTN	TF ChIP-seq	/human-donors/ENCDO000AAZ/	EFO:0001086	A549	cell line	Homo sapiens										PBX3-human	DNA						2012-09-10	ENCODE		see document		1, 2	1_1, 2_1							/files/ENCFF342QZE/, /files/ENCFF149MYF/, /files/ENCFF356LFX/, /files/ENCFF160CDT/, /files/ENCFF892WHW/, /files/ENCFF634HDG/	172999	ENCODE Processing Pipeline	7689fc479a99dadb9c75f0359e1bb0fa		https://www.encodeproject.org/files/ENCFF656HFI/@@download/ENCFF656HFI.bed.gz
ENCFF868BGR	bed narrowPeak	bed	narrowPeak	IDR thresholded peaks	GRCh38	ENCSR000BUG	TF ChIP-seq	/human-donors/ENCDO000ABE/	EFO:0002824	HCT116	cell line	Homo sapiens										ATF3-human	DNA						2012-09-10	ENCODE		see document		1, 2	1_1, 2_1							/files/ENCFF943ATG/, /files/ENCFF356LFX/, /files/ENCFF790YEB/, /files/ENCFF662DXJ/, /files/ENCFF455TDH/	69472	ENCODE Processing Pipeline	d814bc29a8b9b760cef454f6a7e16a67		https://www.encodeproject.org/files/ENCFF868BGR/@@download/ENCFF868BGR.bed.gz
ENCFF064CWA	bed narrowPeak	bed	narrowPeak	IDR thresholded peaks	GRCh38	ENCSR000EWL	TF ChIP-seq	/human-donors/ENCDO000AAD/	EFO:0002067	K562	cell line	Homo sapiens										E2F4-human	DNA						2011-10-29	ENCODE		see document		1, 2	1_1, 2_1							/files/ENCFF356LFX/, /files/ENCFF355LXQ/, /files/ENCFF161EVY/, /files/ENCFF095AMG/	150777	ENCODE Processing Pipeline	d9999549e32e49b79bcf8396b1ece95d		https://www.encodeproject.org/files/ENCFF064CWA/@@download/ENCFF064CWA.bed.gz
ENCFF085GHX	bed narrowPeak	bed	narrowPeak	IDR thresholded peaks	GRCh38	ENCSR000EWJ	TF ChIP-seq	/human-donors/ENCDO000AAD/	EFO:0002067	K562	cell line	Homo sapiens										E2F6-human	DNA						2011-10-29	ENCODE		see document		1, 2	1_1, 2_1							/files/ENCFF854FCI/, /files/ENCFF356LFX/, /files/ENCFF355LXQ/, /files/ENCFF762JGN/	276110	ENCODE Processing Pipeline	be48ec839ac4f5cdce6a618a40f51780		https://www.encodeproject.org/files/ENCFF085GHX/@@download/ENCFF085GHX.bed.gz
ENCFF628EUU	bed narrowPeak	bed	narrowPeak	optimal IDR thresholded peaks	GRCh38	ENCSR000DMO	TF ChIP-seq	/human-donors/ENCDO000AAE/	EFO:0001203	MCF-7	cell line	Homo sapiens										CTCF-human	DNA						2012-08-27	ENCODE		see document		1, 2	1_1, 2_1							/files/ENCFF766MRE/, /files/ENCFF395NDN/, /files/ENCFF419RSJ/, /files/ENCFF008HMA/	1034421	ENCODE Processing Pipeline	77cc2f57925da39730c96e7300bd60fb		https://www.encodeproject.org/files/ENCFF628EUU/@@download/ENCFF628EUU.bed.gz
ENCFF198YOJ	bed narrowPeak	bed	narrowPeak	IDR thresholded peaks	GRCh38	ENCSR000DMO	TF ChIP-seq	/human-donors/ENCDO000AAE/	EFO:0001203	MCF-7	cell line	Homo sapiens										CTCF-human	DNA						2012-08-27	ENCODE		see document		1, 2	1_1, 2_1							/files/ENCFF356LFX/, /files/ENCFF797MVP/, /files/ENCFF442URW/, /files/ENCFF083SWE/	1034662	ENCODE Processing Pipeline	c32a036e30e585df6845b085e6ba8b49		https://www.encodeproject.org/files/ENCFF198YOJ/@@download/ENCFF198YOJ.bed.gz
ENCFF199YFA	bed narrowPeak	bed	narrowPeak	IDR thresholded peaks	GRCh38	ENCSR000BIE	TF ChIP-seq	/human-donors/ENCDO000AAC/	EFO:0001187	HepG2	cell line	Homo sapiens										CTCF-human	DNA						2011-07-18	ENCODE		see document		1, 2	1_1, 2_1							/files/ENCFF285GKD/, /files/ENCFF356LFX/, /files/ENCFF012FMD/, /files/ENCFF459YUC/, /files/ENCFF487UUI/	946275	ENCODE Processing Pipeline	3a4589a414707f76a988b02192384acc		https://www.encodeproject.org/files/ENCFF199YFA/@@download/ENCFF199YFA.bed.gz
ENCFF069QZX	bed narrowPeak	bed	narrowPeak	IDR thresholded peaks	GRCh38	ENCSR561BQM	TF ChIP-seq	/human-donors/ENCDO000AAC/	EFO:0001187	HepG2	cell line	Homo sapiens				CRISPR	insertion	{'schema_version': '14', 'aliases': [], 'organism': {'schema_version': '6', '@type': ['Organism', 'Item'], 'name': 'human', 'taxon_id': '9606', 'scientific_name': 'Homo sapiens', '@id': '/organisms/human/', 'uuid': '7745b647-ff15-4ff3-9ced-b897d4e2983c', 'status': 'released'}, 'genes': ['/genes/6495/'], '@type': ['Target', 'Item'], 'name': 'SIX1-human', 'label': 'SIX1', '@id': '/targets/SIX1-huma…				SIX1-human	DNA				formaldehyde		2020-07-09	ENCODE		sonication (generic)		1, 2	1_1, 2_1							/files/ENCFF368WHW/, /files/ENCFF723HPB/, /files/ENCFF356LFX/, /files/ENCFF758XDH/	247673	ENCODE Processing Pipeline	bacf112145f7290b41aab0c683a36186		https://www.encodeproject.org/files/ENCFF069QZX/@@download/ENCFF069QZX.bed.gz
ENCFF352KLD	bed narrowPeak	bed	narrowPeak	IDR thresholded peaks	GRCh38	ENCSR000BQU	TF ChIP-seq	/human-donors/ENCDO000AAW/	EFO:0003042	H1	cell line	Homo sapiens										ATF2-human	DNA						2012-02-29	ENCODE		see document		1, 2	1_1, 2_1							/files/ENCFF618AQB/, /files/ENCFF356LFX/, /files/ENCFF855LUO/, /files/ENCFF043SXN/, /files/ENCFF770XTV/	152345	ENCODE Processing Pipeline	f2d8da4f96ee322d13e45f9719c226d2		https://www.encodeproject.org/files/ENCFF352KLD/@@download/ENCFF352KLD.bed.gz
ENCFF879TPT	bed narrowPeak	bed	narrowPeak	IDR thresholded peaks	GRCh38	ENCSR000BGI	TF ChIP-seq	/human-donors/ENCDO000AAK/	EFO:0002784	GM12878	cell line	Homo sapiens										USF1-human	DNA						2011-07-18	ENCODE		see document		1, 2	1_1, 2_1							/files/ENCFF458VXF/, /files/ENCFF356LFX/, /files/ENCFF768KPY/, /files/ENCFF551CSX/, /files/ENCFF002PKP/	144751	ENCODE Processing Pipeline	b0005b1e442bc9a38bc34ad1e7f053f2		https://www.encodeproject.org/files/ENCFF879TPT/@@download/ENCFF879TPT.bed.gz
ENCFF428RHR	bed narrowPeak	bed	narrowPeak	IDR thresholded peaks	GRCh38	ENCSR000BNS	TF ChIP-seq	/human-donors/ENCDO000AAW/	EFO:0003042	H1	cell line	Homo sapiens										FOSL1-human	DNA						2011-07-18	ENCODE		see document		1, 2	1_1, 2_1							/files/ENCFF356LFX/, /files/ENCFF416LDL/, /files/ENCFF595PNZ/, /files/ENCFF157AYW/	27030	ENCODE Processing Pipeline	69a5b83ff755c2e030d74625472c4134		https://www.encodeproject.org/files/ENCFF428RHR/@@download/ENCFF428RHR.bed.gz
ENCFF146SYU	bed narrowPeak	bed	narrowPeak	IDR thresholded peaks	GRCh38	ENCSR000BMB	TF ChIP-seq	/human-donors/ENCDO000AAK/	EFO:0002784	GM12878	cell line	Homo sapiens										ELF1-human	DNA						2011-07-18	ENCODE		see document		1, 2	1_1, 2_1							/files/ENCFF554UVL/, /files/ENCFF086JSB/, /files/ENCFF420ZXL/, /files/ENCFF356LFX/	502694	ENCODE Processing Pipeline	ace1bc6770d0d7a6bc2b203a57072e6b		https://www.encodeproject.org/files/ENCFF146SYU/@@download/ENCFF146SYU.bed.gz
ENCFF432HLX	bed narrowPeak	bed	narrowPeak	IDR thresholded peaks	GRCh38	ENCSR000EUJ	TF ChIP-seq	/human-donors/ENCDO000AAK/	EFO:0002784	GM12878	cell line	Homo sapiens										IKZF1-human	DNA						2012-05-14	ENCODE		see document		1, 2	1_1, 2_1							/files/ENCFF658PBP/, /files/ENCFF356LFX/, /files/ENCFF220SRF/, /files/ENCFF885ZLG/	248434	ENCODE Processing Pipeline	4338c7d975f9d99e3fbfdbad043784c6		https://www.encodeproject.org/files/ENCFF432HLX/@@download/ENCFF432HLX.bed.gz
ENCFF493DCP	bed narrowPeak	bed	narrowPeak	IDR thresholded peaks	GRCh38	ENCSR000FAE	TF ChIP-seq	/human-donors/ENCDO000AAD/	EFO:0002067	K562	cell line	Homo sapiens										MAX-human	DNA						2011-10-29	ENCODE		see document		1, 2	1_1, 2_1							/files/ENCFF356LFX/, /files/ENCFF524LJC/, /files/ENCFF592IGI/, /files/ENCFF146ENO/, /files/ENCFF039CRW/	66654	ENCODE Processing Pipeline	e0f2628a910ce417183785819a3ed3b1		https://www.encodeproject.org/files/ENCFF493DCP/@@download/ENCFF493DCP.bed.gz
ENCFF332AZX	bed narrowPeak	bed	narrowPeak	IDR thresholded peaks	GRCh38	ENCSR000EWT	TF ChIP-seq	/human-donors/ENCDO000AAE/	EFO:0001203	MCF-7	cell line	Homo sapiens										TCF7L2-human	DNA						2011-10-29	ENCODE		see document		1, 2	1_1, 2_1							/files/ENCFF336BBF/, /files/ENCFF556TLK/, /files/ENCFF506VER/, /files/ENCFF356LFX/, /files/ENCFF238STO/	219447	ENCODE Processing Pipeline	f438908c0680a9ccbc25ea3b34bb5339		https://www.encodeproject.org/files/ENCFF332AZX/@@download/ENCFF332AZX.bed.gz
ENCFF273SBR	bed narrowPeak	bed	narrowPeak	IDR thresholded peaks	GRCh38	ENCSR000BSE	TF ChIP-seq	/human-donors/ENCDO000ABE/	EFO:0002824	HCT116	cell line	Homo sapiens										CTCF-human	DNA						2012-09-10	ENCODE		see document		1, 2	1_1, 2_1							/files/ENCFF411OOS/, /files/ENCFF943ATG/, /files/ENCFF790YEB/, /files/ENCFF356LFX/, /files/ENCFF797ZNJ/	617723	ENCODE Processing Pipeline	8633260b067f9bae11e555ce34ec68a4		https://www.encodeproject.org/files/ENCFF273SBR/@@download/ENCFF273SBR.bed.gz
ENCFF191KVV	bed narrowPeak	bed	narrowPeak	IDR thresholded peaks	GRCh38	ENCSR000DNR	TF ChIP-seq	/human-donors/ENCDO000AAB/	EFO:0002791	HeLa-S3	cell line	Homo sapiens										NFYB-human	DNA						2011-10-29	ENCODE		see document		1, 2	1_1, 2_1							/files/ENCFF996UJT/, /files/ENCFF104PVR/, /files/ENCFF356LFX/, /files/ENCFF989ZLF/	143984	ENCODE Processing Pipeline	4d7225ee039f83a214548460d1c43994		https://www.encodeproject.org/files/ENCFF191KVV/@@download/ENCFF191KVV.bed.gz
ENCFF316WFA	bed narrowPeak	bed	narrowPeak	IDR thresholded peaks	GRCh38	ENCSR516SMM	TF ChIP-seq	/human-donors/ENCDO000AAC/	EFO:0001187	HepG2	cell line	Homo sapiens				CRISPR	insertion	{'dbxrefs': ['FactorBook:SRF'], 'aliases': [], 'organism': {'schema_version': '6', '@type': ['Organism', 'Item'], 'name': 'human', 'taxon_id': '9606', 'scientific_name': 'Homo sapiens', '@id': '/organisms/human/', 'uuid': '7745b647-ff15-4ff3-9ced-b897d4e2983c', 'status': 'released'}, 'genes': ['/genes/6722/'], '@type': ['Target', 'Item'], 'label': 'SRF', 'title': 'SRF (Homo sapiens)', 'investigat…				SRF-human	DNA				formaldehyde		2022-02-08	ENCODE		sonication (generic)		1, 2	1_1, 2_1							/files/ENCFF522JVF/, /files/ENCFF356LFX/, /files/ENCFF873BTF/, /files/ENCFF523HUD/, /files/ENCFF577LLU/	263062	ENCODE Processing Pipeline	1bcee10630c6135bb6c4a998790461f7		https://www.encodeproject.org/files/ENCFF316WFA/@@download/ENCFF316WFA.bed.gz
ENCFF256NXT	bed narrowPeak	bed	narrowPeak	conservative IDR thresholded peaks	GRCh38	ENCSR239ZLZ	TF ChIP-seq	/human-donors/ENCDO000AAD/	EFO:0002067	K562	cell line	Homo sapiens					insertion	{'dbxrefs': ['FactorBook:FOSL1'], 'aliases': [], 'organism': {'schema_version': '6', '@type': ['Organism', 'Item'], 'name': 'human', 'taxon_id': '9606', 'scientific_name': 'Homo sapiens', '@id': '/organisms/human/', 'uuid': '7745b647-ff15-4ff3-9ced-b897d4e2983c', 'status': 'released'}, 'genes': ['/genes/8061/'], '@type': ['Target', 'Item'], 'label': 'FOSL1', 'title': 'FOSL1 (Homo sapiens)', 'inve…		hg19 11 65629201 65871508		FOSL1-human	DNA						2016-06-13	ENCODE		sonication (Bioruptor generic)	200-800	1, 2	1_1, 2_1							/files/ENCFF897EUK/, /files/ENCFF356LFX/, /files/ENCFF674PDO/, /files/ENCFF536RXP/	1039670	ENCODE Processing Pipeline	7e691ccbe3819b92f6d960d1f59fc1c0		https://www.encodeproject.org/files/ENCFF256NXT/@@download/ENCFF256NXT.bed.gz
ENCFF436SJS	bed narrowPeak	bed	narrowPeak	IDR thresholded peaks	GRCh38	ENCSR000DYV	TF ChIP-seq	/human-donors/ENCDO000AAK/	EFO:0002784	GM12878	cell line	Homo sapiens										MAFK-human	DNA						2012-08-20	ENCODE		see document		1, 2	1_1, 2_1							/files/ENCFF356LFX/, /files/ENCFF042LWY/, /files/ENCFF863XTX/, /files/ENCFF215TIO/, /files/ENCFF278NPZ/, /files/ENCFF683ICJ/, /files/ENCFF381MCA/	135155	ENCODE Processing Pipeline	f6021852cedf049968eb0469a65a226a		https://www.encodeproject.org/files/ENCFF436SJS/@@download/ENCFF436SJS.bed.gz
ENCFF738LQB	bed narrowPeak	bed	narrowPeak	IDR thresholded peaks	GRCh38	ENCSR000BHM	TF ChIP-seq	/human-donors/ENCDO000AAW/	EFO:0003042	H1	cell line	Homo sapiens										REST-human	DNA						2011-07-18	ENCODE		see document		1, 2	1_1, 2_1							/files/ENCFF810HCK/, /files/ENCFF356LFX/, /files/ENCFF770DLI/, /files/ENCFF595PNZ/	240141	ENCODE Processing Pipeline	7659937d11724a7d347130b5a0c356d2		https://www.encodeproject.org/files/ENCFF738LQB/@@download/ENCFF738LQB.bed.gz
ENCFF876CUT	bed narrowPeak	bed	narrowPeak	IDR thresholded peaks	GRCh38	ENCSR860UHK	TF ChIP-seq	/human-donors/ENCDO000AAK/	EFO:0002784	GM12878	cell line	Homo sapiens										CBFB-human	DNA						2016-06-13	ENCODE		see document		1, 2	1_1, 2_1							/files/ENCFF116KZS/, /files/ENCFF612URF/, /files/ENCFF213HNC/, /files/ENCFF792KPG/, /files/ENCFF356LFX/	365685	ENCODE Processing Pipeline	9b3ac04062facf95319ef5ac6fc87ae2		https://www.encodeproject.org/files/ENCFF876CUT/@@download/ENCFF876CUT.bed.gz
ENCFF763LNJ	bed narrowPeak	bed	narrowPeak	IDR thresholded peaks	GRCh38	ENCSR475SOC	TF ChIP-seq	/human-donors/ENCDO000AAE/	EFO:0001203	MCF-7	cell line	Homo sapiens					insertion	{'dbxrefs': ['FactorBook:ELF1'], 'aliases': [], 'organism': {'schema_version': '6', '@type': ['Organism', 'Item'], 'name': 'human', 'taxon_id': '9606', 'scientific_name': 'Homo sapiens', '@id': '/organisms/human/', 'uuid': '7745b647-ff15-4ff3-9ced-b897d4e2983c', 'status': 'released'}, 'genes': ['/genes/1997/'], '@type': ['Target', 'Item'], 'label': 'ELF1', 'title': 'ELF1 (Homo sapiens)', 'investi…		hg19 13 41451804 41654738		ELF1-human	DNA						2016-06-13	ENCODE		sonication (Bioruptor generic)	200-800	1, 2	1_1, 2_1							/files/ENCFF178YHH/, /files/ENCFF079SDB/, /files/ENCFF304KCG/, /files/ENCFF356LFX/	79808	ENCODE Processing Pipeline	d0cbf820c360eff1a30bf2eac3d3191f		https://www.encodeproject.org/files/ENCFF763LNJ/@@download/ENCFF763LNJ.bed.gz
ENCFF011QFM	bed narrowPeak	bed	narrowPeak	IDR thresholded peaks	GRCh38	ENCSR267DFA	TF ChIP-seq	/human-donors/ENCDO000AAC/	EFO:0001187	HepG2	cell line	Homo sapiens										FOXA1-human	DNA						2016-07-28	ENCODE			450-650	1, 2	1_1, 2_1							/files/ENCFF622QQU/, /files/ENCFF341BUL/, /files/ENCFF137JYB/, /files/ENCFF356LFX/, /files/ENCFF243SVA/	129455	ENCODE Processing Pipeline	5648b2de1050f8258f941097efffc7b0		https://www.encodeproject.org/files/ENCFF011QFM/@@download/ENCFF011QFM.bed.gz
ENCFF453MMH	bed narrowPeak	bed	narrowPeak	IDR thresholded peaks	GRCh38	ENCSR608HVP	TF ChIP-seq	/human-donors/ENCDO000AAD/	EFO:0002067	K562	cell line	Homo sapiens					insertion	{'schema_version': '14', 'aliases': ['michael-snyder:TS-195'], 'organism': {'schema_version': '6', '@type': ['Organism', 'Item'], 'name': 'human', 'taxon_id': '9606', 'scientific_name': 'Homo sapiens', '@id': '/organisms/human/', 'uuid': '7745b647-ff15-4ff3-9ced-b897d4e2983c', 'status': 'released'}, 'genes': ['/genes/51621/'], '@type': ['Target', 'Item'], 'name': 'KLF13-human', 'label': 'KLF13', …				KLF13-human	DNA						2016-03-02	ENCODE			450-650	1, 2	1_1, 2_1							/files/ENCFF158MPL/, /files/ENCFF325TFI/, /files/ENCFF356LFX/, /files/ENCFF818PSN/	168727	ENCODE Processing Pipeline	f24426b3bbfe4d53c2b4c20ea32ad875		https://www.encodeproject.org/files/ENCFF453MMH/@@download/ENCFF453MMH.bed.gz
ENCFF674KVR	bed narrowPeak	bed	narrowPeak	IDR thresholded peaks	GRCh38	ENCSR550HCT	TF ChIP-seq	/human-donors/ENCDO000AAD/	EFO:0002067	K562	cell line	Homo sapiens					insertion	{'schema_version': '14', 'aliases': [], 'organism': {'schema_version': '6', '@type': ['Organism', 'Item'], 'name': 'human', 'taxon_id': '9606', 'scientific_name': 'Homo sapiens', '@id': '/organisms/human/', 'uuid': '7745b647-ff15-4ff3-9ced-b897d4e2983c', 'status': 'released'}, 'genes': ['/genes/10661/'], '@type': ['Target', 'Item'], 'name': 'KLF1-human', 'label': 'KLF1', '@id': '/targets/KLF1-hum…				KLF1-human	DNA						2016-01-14	ENCODE			450-650	1, 2	1_1, 2_1							/files/ENCFF519AFF/, /files/ENCFF356LFX/, /files/ENCFF458KJB/, /files/ENCFF138AOY/	172775	ENCODE Processing Pipeline	0e049e220aaf71df2be65499545bb3f7		https://www.encodeproject.org/files/ENCFF674KVR/@@download/ENCFF674KVR.bed.gz
ENCFF225FXI	bed narrowPeak	bed	narrowPeak	conservative IDR thresholded peaks	GRCh38	ENCSR125ZYC	TF ChIP-seq	/human-donors/ENCDO000AAE/	EFO:0001203	MCF-7	cell line	Homo sapiens					insertion	{'schema_version': '14', 'aliases': [], 'organism': {'schema_version': '6', '@type': ['Organism', 'Item'], 'name': 'human', 'taxon_id': '9606', 'scientific_name': 'Homo sapiens', '@id': '/organisms/human/', 'uuid': '7745b647-ff15-4ff3-9ced-b897d4e2983c', 'status': 'released'}, 'genes': ['/genes/687/'], '@type': ['Target', 'Item'], 'name': 'KLF9-human', 'label': 'KLF9', '@id': '/targets/KLF9-human…		hg19 9 72977475 73202397		KLF9-human	DNA						2016-06-13	ENCODE		sonication (Bioruptor generic)	200-800	3, 4	3_1, 4_1							/files/ENCFF857CBV/, /files/ENCFF356LFX/, /files/ENCFF810SXK/, /files/ENCFF670LIV/	341670	ENCODE Processing Pipeline	2668c23a12e471f4a3283781f637bc5d		https://www.encodeproject.org/files/ENCFF225FXI/@@download/ENCFF225FXI.bed.gz
ENCFF504PFQ	bed narrowPeak	bed	narrowPeak	IDR thresholded peaks	GRCh38	ENCSR189TRZ	TF ChIP-seq	/human-donors/ENCDO000AAD/	EFO:0002067	K562	cell line	Homo sapiens										TCF12-human	DNA						2016-07-08	ENCODE			450-650	1, 2	1_1, 2_1							/files/ENCFF822ODT/, /files/ENCFF144CSQ/, /files/ENCFF152JEU/, /files/ENCFF936FZX/, /files/ENCFF356LFX/	250535	ENCODE Processing Pipeline	39281c228105dde9e0ebd1cac3b82660		https://www.encodeproject.org/files/ENCFF504PFQ/@@download/ENCFF504PFQ.bed.gz
ENCFF601MBD	bed narrowPeak	bed	narrowPeak	IDR thresholded peaks	GRCh38	ENCSR092OVN	TF ChIP-seq	/human-donors/ENCDO000AAC/	EFO:0001187	HepG2	cell line	Homo sapiens				CRISPR	insertion	{'schema_version': '14', 'aliases': [], 'organism': {'schema_version': '6', '@type': ['Organism', 'Item'], 'name': 'human', 'taxon_id': '9606', 'scientific_name': 'Homo sapiens', '@id': '/organisms/human/', 'uuid': '7745b647-ff15-4ff3-9ced-b897d4e2983c', 'status': 'released'}, 'genes': ['/genes/3171/'], '@type': ['Target', 'Item'], 'name': 'FOXA3-human', 'label': 'FOXA3', '@id': '/targets/FOXA3-h…				FOXA3-human	DNA						2016-11-08	ENCODE		see document		1, 2	1_1, 2_1							/files/ENCFF723HPB/, /files/ENCFF017DKO/, /files/ENCFF514JNO/, /files/ENCFF356LFX/	778921	ENCODE Processing Pipeline	22c60ac6077b567696de10dc4431be29		https://www.encodeproject.org/files/ENCFF601MBD/@@download/ENCFF601MBD.bed.gz
ENCFF169MAE	bed narrowPeak	bed	narrowPeak	IDR thresholded peaks	GRCh38	ENCSR796ITY	TF ChIP-seq	/human-donors/ENCDO000AAD/	EFO:0002067	K562	cell line	Homo sapiens										NFIC-human	DNA						2017-05-17	ENCODE			450-650	1, 2	1_1, 2_1							/files/ENCFF356LFX/, /files/ENCFF705YAH/, /files/ENCFF554APQ/, /files/ENCFF822ODT/, /files/ENCFF735JLB/, /files/ENCFF198XXJ/, /files/ENCFF936FZX/	948976	ENCODE Processing Pipeline	96cb97bd6a7e828296a41aac4af36040		https://www.encodeproject.org/files/ENCFF169MAE/@@download/ENCFF169MAE.bed.gz
ENCFF961ZFW	bed narrowPeak	bed	narrowPeak	IDR thresholded peaks	GRCh38	ENCSR793HVL	TF ChIP-seq	/human-donors/ENCDO000AAK/	EFO:0002784	GM12878	cell line	Homo sapiens										E2F8-human	DNA						2018-01-26	ENCODE			450-650	1, 2	1_1, 2_1							/files/ENCFF526WYZ/, /files/ENCFF785HHC/, /files/ENCFF356LFX/, /files/ENCFF830RYD/, /files/ENCFF783FZL/	100859	ENCODE Processing Pipeline	f0d0e32b583d19e3fd33871a6d0142b1		https://www.encodeproject.org/files/ENCFF961ZFW/@@download/ENCFF961ZFW.bed.gz
ENCFF723ZRN	bed narrowPeak	bed	narrowPeak	IDR thresholded peaks	GRCh38	ENCSR680UQE	TF ChIP-seq	/human-donors/ENCDO000AAK/	EFO:0002784	GM12878	cell line	Homo sapiens										IKZF2-human	DNA						2017-02-21	ENCODE			450-650	1, 2	1_1, 2_1							/files/ENCFF210IIT/, /files/ENCFF232AKP/, /files/ENCFF377KFK/, /files/ENCFF806BUE/, /files/ENCFF356LFX/	882139	ENCODE Processing Pipeline	23ae14b94db9a737e2b7954ba880c769		https://www.encodeproject.org/files/ENCFF723ZRN/@@download/ENCFF723ZRN.bed.gz
ENCFF076WTT	bed narrowPeak	bed	narrowPeak	IDR thresholded peaks	GRCh38	ENCSR238QRG	TF ChIP-seq	/human-donors/ENCDO000AAC/	EFO:0001187	HepG2	cell line	Homo sapiens										TBX3-human	DNA						2017-01-31	ENCODE			450-650	1, 2	1_1, 2_1							/files/ENCFF356LFX/, /files/ENCFF695BJC/, /files/ENCFF243SVA/, /files/ENCFF622QQU/, /files/ENCFF058VRY/, /files/ENCFF438TGY/, /files/ENCFF665KHZ/	239295	ENCODE Processing Pipeline	f3c0c63923406098e01a9ce036e0a268		https://www.encodeproject.org/files/ENCFF076WTT/@@download/ENCFF076WTT.bed.gz
ENCFF759YCY	bed narrowPeak	bed	narrowPeak	IDR thresholded peaks	GRCh38	ENCSR000BNI	TF ChIP-seq	/human-donors/ENCDO000AAC/	EFO:0001187	HepG2	cell line	Homo sapiens										FOXA2-human	DNA						2011-07-18	ENCODE		see document		1, 2	1_1, 2_1							/files/ENCFF285GKD/, /files/ENCFF459YUC/, /files/ENCFF329ZAR/, /files/ENCFF993LBR/, /files/ENCFF356LFX/	825632	ENCODE Processing Pipeline	58b0d0162d0dd37b67d3ffda0ce6ae75		https://www.encodeproject.org/files/ENCFF759YCY/@@download/ENCFF759YCY.bed.gz
ENCFF827JRI	bed narrowPeak	bed	narrowPeak	IDR thresholded peaks	GRCh38	ENCSR000DKV	TF ChIP-seq	/human-donors/ENCDO000AAK/	EFO:0002784	GM12878	cell line	Homo sapiens										CTCF-human	DNA						2011-03-17	ENCODE		see document		1, 2, 3	1_1, 2_1, 3_1							/files/ENCFF758YTP/, /files/ENCFF158NCR/, /files/ENCFF356LFX/, /files/ENCFF668ROZ/, /files/ENCFF500UFQ/	829301	ENCODE Processing Pipeline	a63064a7119b92f71eaef6bf7d3761fb		https://www.encodeproject.org/files/ENCFF827JRI/@@download/ENCFF827JRI.bed.gz
ENCFF068YYR	bed narrowPeak	bed	narrowPeak	IDR thresholded peaks	GRCh38	ENCSR000BGZ	TF ChIP-seq	/human-donors/ENCDO000AAK/	EFO:0002784	GM12878	cell line	Homo sapiens										TCF12-human	DNA						2011-07-18	ENCODE		see document		1, 2	1_1, 2_1							/files/ENCFF356LFX/, /files/ENCFF519KIS/, /files/ENCFF075XYL/, /files/ENCFF230UAD/, /files/ENCFF361TMF/, /files/ENCFF882OBA/	425740	ENCODE Processing Pipeline	341da336fa69b2964c41458250111dbd		https://www.encodeproject.org/files/ENCFF068YYR/@@download/ENCFF068YYR.bed.gz
ENCFF164MPE	bed narrowPeak	bed	narrowPeak	IDR thresholded peaks	GRCh38	ENCSR000DZB	TF ChIP-seq	/human-donors/ENCDO000AAK/	EFO:0002784	GM12878	cell line	Homo sapiens										ELK1-human	DNA						2012-05-14	ENCODE		see document		1, 2	1_1, 2_1							/files/ENCFF683ICJ/, /files/ENCFF356LFX/, /files/ENCFF863XTX/, /files/ENCFF042LWY/, /files/ENCFF536CQB/, /files/ENCFF553HGU/, /files/ENCFF278NPZ/	134754	ENCODE Processing Pipeline	47257cc399b9e2aadc6f385b6dcd6caa		https://www.encodeproject.org/files/ENCFF164MPE/@@download/ENCFF164MPE.bed.gz
ENCFF262MRD	bed narrowPeak	bed	narrowPeak	IDR thresholded peaks	GRCh38	ENCSR000BQS	TF ChIP-seq	/human-donors/ENCDO000AAK/	EFO:0002784	GM12878	cell line	Homo sapiens										REST-human	DNA						2012-02-29	ENCODE		see document		1, 2	1_1, 2_1							/files/ENCFF519KIS/, /files/ENCFF019QRI/, /files/ENCFF075XYL/, /files/ENCFF882OBA/, /files/ENCFF213EBE/, /files/ENCFF356LFX/, /files/ENCFF887ZNY/	113770	ENCODE Processing Pipeline	65617da324c39e7e0845e9f0236d9f8d		https://www.encodeproject.org/files/ENCFF262MRD/@@download/ENCFF262MRD.bed.gz
ENCFF672RKS	bed narrowPeak	bed	narrowPeak	IDR thresholded peaks	GRCh38	ENCSR136EQX	TF ChIP-seq	/human-donors/ENCDO000AAC/	EFO:0001187	HepG2	cell line	Homo sapiens				CRISPR	insertion	{'dbxrefs': ['FactorBook:PBX3'], 'aliases': [], 'organism': {'schema_version': '6', '@type': ['Organism', 'Item'], 'name': 'human', 'taxon_id': '9606', 'scientific_name': 'Homo sapiens', '@id': '/organisms/human/', 'uuid': '7745b647-ff15-4ff3-9ced-b897d4e2983c', 'status': 'released'}, 'genes': ['/genes/5090/'], '@type': ['Target', 'Item'], 'label': 'PBX3', 'title': 'PBX3 (Homo sapiens)', 'investi…				PBX3-human	DNA				formaldehyde		2023-01-06	ENCODE		sonication (generic)		1, 2	1_1, 2_1							/files/ENCFF214ARP/, /files/ENCFF657NDS/, /files/ENCFF356LFX/, /files/ENCFF310NYJ/	82189	ENCODE Processing Pipeline	abe22927c9ec393c6ff57c6004038d3d		https://www.encodeproject.org/files/ENCFF672RKS/@@download/ENCFF672RKS.bed.gz
ENCFF163LGN	bed narrowPeak	bed	narrowPeak	IDR thresholded peaks	GRCh38	ENCSR232LLP	TF ChIP-seq	/human-donors/ENCDO000AAC/	EFO:0001187	HepG2	cell line	Homo sapiens				CRISPR	insertion	{'schema_version': '14', 'aliases': [], 'organism': {'schema_version': '6', '@type': ['Organism', 'Item'], 'name': 'human', 'taxon_id': '9606', 'scientific_name': 'Homo sapiens', '@id': '/organisms/human/', 'uuid': '7745b647-ff15-4ff3-9ced-b897d4e2983c', 'status': 'released'}, 'genes': ['/genes/116113/'], '@type': ['Target', 'Item'], 'name': 'FOXP4-human', 'label': 'FOXP4', '@id': '/targets/FOXP4…				FOXP4-human	DNA				formaldehyde		2020-07-08	ENCODE		sonication (generic)		1, 2	1_1, 2_1							/files/ENCFF356LFX/, /files/ENCFF149GDH/, /files/ENCFF697RPZ/, /files/ENCFF657NDS/	621055	ENCODE Processing Pipeline	b8dc5c0e45c88769f28fd59704e280f7		https://www.encodeproject.org/files/ENCFF163LGN/@@download/ENCFF163LGN.bed.gz
ENCFF660PIB	bed narrowPeak	bed	narrowPeak	IDR thresholded peaks	GRCh38	ENCSR000DYQ	TF ChIP-seq	/human-donors/ENCDO000AAK/	EFO:0002784	GM12878	cell line	Homo sapiens										ESRRA-human	DNA						2012-08-20	ENCODE		see document		1, 2	1_1, 2_1							/files/ENCFF770CJK/, /files/ENCFF591CFV/, /files/ENCFF356LFX/, /files/ENCFF521RQE/, /files/ENCFF196PQA/	82144	ENCODE Processing Pipeline	a1516c61ad08367f01fa3d4aaebab853		https://www.encodeproject.org/files/ENCFF660PIB/@@download/ENCFF660PIB.bed.gz
ENCFF678DJM	bed narrowPeak	bed	narrowPeak	IDR thresholded peaks	GRCh38	ENCSR000BUK	TF ChIP-seq	/human-donors/ENCDO000AAE/	EFO:0001203	MCF-7	cell line	Homo sapiens										GABPA-human	DNA						2012-09-10	ENCODE		see document		1, 2	1_1, 2_1							/files/ENCFF442LCT/, /files/ENCFF310KKN/, /files/ENCFF153LTH/, /files/ENCFF300LLX/, /files/ENCFF356LFX/, /files/ENCFF731WWK/, /files/ENCFF671SEQ/	268606	ENCODE Processing Pipeline	78f38c9c40423e5a75ff1cb29e816f47		https://www.encodeproject.org/files/ENCFF678DJM/@@download/ENCFF678DJM.bed.gz
ENCFF566CTX	bed narrowPeak	bed	narrowPeak	IDR thresholded peaks	GRCh38	ENCSR000DLZ	TF ChIP-seq	/human-donors/ENCDO000AAD/	EFO:0002067	K562	cell line	Homo sapiens										MYC-human	DNA						2011-03-17	ENCODE		see document		1, 2, 3	1_1, 2_1, 3_1							/files/ENCFF380OWL/, /files/ENCFF356LFX/, /files/ENCFF953SVM/, /files/ENCFF975ETI/, /files/ENCFF500EAO/	265894	ENCODE Processing Pipeline	7f87f7347dfdcdd619e8ef8af09bab89		https://www.encodeproject.org/files/ENCFF566CTX/@@download/ENCFF566CTX.bed.gz
ENCFF427RSA	bed narrowPeak	bed	narrowPeak	IDR thresholded peaks	GRCh38	ENCSR000BUX	TF ChIP-seq	/human-donors/ENCDO000AAE/	EFO:0001203	MCF-7	cell line	Homo sapiens										EGR1-human	DNA						2012-09-10	ENCODE		see document		1, 2	1_1, 2_1							/files/ENCFF310KKN/, /files/ENCFF178HMW/, /files/ENCFF491VEP/, /files/ENCFF731WWK/, /files/ENCFF153LTH/, /files/ENCFF671SEQ/, /files/ENCFF356LFX/	185386	ENCODE Processing Pipeline	3cc51eca131ef859239595225167ef2b		https://www.encodeproject.org/files/ENCFF427RSA/@@download/ENCFF427RSA.bed.gz
ENCFF637UJN	bed narrowPeak	bed	narrowPeak	IDR thresholded peaks	GRCh38	ENCSR000BMQ	TF ChIP-seq	/human-donors/ENCDO000AAK/	EFO:0002784	GM12878	cell line	Homo sapiens										EGR1-human	DNA						2011-07-18	ENCODE		see document		1, 2	1_1, 2_1							/files/ENCFF554UVL/, /files/ENCFF849AGI/, /files/ENCFF449ZMP/, /files/ENCFF356LFX/	364268	ENCODE Processing Pipeline	4b3398f1a9525638dc40f8b371904505		https://www.encodeproject.org/files/ENCFF637UJN/@@download/ENCFF637UJN.bed.gz
ENCFF005MCX	bed narrowPeak	bed	narrowPeak	IDR thresholded peaks	GRCh38	ENCSR000DYD	TF ChIP-seq	/human-donors/ENCDO000AAZ/	EFO:0001086	A549	cell line	Homo sapiens										CTCF-human	DNA						2012-08-20	ENCODE		see document		1, 2	1_1, 2_1							/files/ENCFF356LFX/, /files/ENCFF851QQF/, /files/ENCFF968ZQN/, /files/ENCFF285NOP/, /files/ENCFF682VRL/	792705	ENCODE Processing Pipeline	3bffa15f663dfdde4de9c618966ec9d0		https://www.encodeproject.org/files/ENCFF005MCX/@@download/ENCFF005MCX.bed.gz
ENCFF240MUS	bed narrowPeak	bed	narrowPeak	IDR thresholded peaks	GRCh38	ENCSR000DLS	TF ChIP-seq	/human-donors/ENCDO000AAC/	EFO:0001187	HepG2	cell line	Homo sapiens										CTCF-human	DNA						2011-03-17	ENCODE		see document		1, 2	1_1, 2_1							/files/ENCFF485DWL/, /files/ENCFF356LFX/, /files/ENCFF255JDC/, /files/ENCFF062SCH/	660864	ENCODE Processing Pipeline	bf52a338189889328b60978d375ec94c		https://www.encodeproject.org/files/ENCFF240MUS/@@download/ENCFF240MUS.bed.gz
ENCFF838GFC	bed narrowPeak	bed	narrowPeak	IDR thresholded peaks	GRCh38	ENCSR000EFO	TF ChIP-seq	/human-donors/ENCDO000AAD/	EFO:0002067	K562	cell line	Homo sapiens										CUX1-human	DNA						2012-08-20	ENCODE		see document		1, 2	1_1, 2_1							/files/ENCFF507AZL/, /files/ENCFF356LFX/, /files/ENCFF396DTD/, /files/ENCFF485YEP/	123530	ENCODE Processing Pipeline	9782f690274fd227af1282f69e28fa35		https://www.encodeproject.org/files/ENCFF838GFC/@@download/ENCFF838GFC.bed.gz
ENCFF215FJJ	bed narrowPeak	bed	narrowPeak	IDR thresholded peaks	GRCh38	ENCSR808FZR	TF ChIP-seq	/human-donors/ENCDO000AAC/	EFO:0001187	HepG2	cell line	Homo sapiens				CRISPR	insertion	{'schema_version': '14', 'aliases': ['michael-snyder:TS-666'], 'organism': {'schema_version': '6', '@type': ['Organism', 'Item'], 'name': 'human', 'taxon_id': '9606', 'scientific_name': 'Homo sapiens', '@id': '/organisms/human/', 'uuid': '7745b647-ff15-4ff3-9ced-b897d4e2983c', 'status': 'released'}, 'genes': ['/genes/284371/'], '@type': ['Target', 'Item'], 'name': 'ZNF841-human', 'label': 'ZNF841…				ZNF841-human	DNA				formaldehyde		2023-01-24	ENCODE		sonication (generic)		1, 2	1_1, 2_1							/files/ENCFF739OZT/, /files/ENCFF237ESG/, /files/ENCFF006AVM/, /files/ENCFF356LFX/	83042	ENCODE Processing Pipeline	60d7cff608871d706d1b0621540c867c		https://www.encodeproject.org/files/ENCFF215FJJ/@@download/ENCFF215FJJ.bed.gz
ENCFF119PKI	bed narrowPeak	bed	narrowPeak	IDR thresholded peaks	GRCh38	ENCSR000DUG	TF ChIP-seq	/human-donors/ENCDO000AAC/	EFO:0001187	HepG2	cell line	Homo sapiens										CTCF-human	DNA						2011-03-17	ENCODE		see document		1, 2	1_1, 2_1							/files/ENCFF536KSL/, /files/ENCFF691ZUP/, /files/ENCFF762KMR/, /files/ENCFF356LFX/	811101	ENCODE Processing Pipeline	56ab5dab3bc7063c2f989196ac2f2797		https://www.encodeproject.org/files/ENCFF119PKI/@@download/ENCFF119PKI.bed.gz
ENCFF466FCB	bed narrowPeak	bed	narrowPeak	IDR thresholded peaks	GRCh38	ENCSR066EBK	TF ChIP-seq	/human-donors/ENCDO000AAC/	EFO:0001187	HepG2	cell line	Homo sapiens										FOXA2-human	DNA						2016-07-08	ENCODE			450-650	1, 2	1_1, 2_1							/files/ENCFF243SVA/, /files/ENCFF423ZRC/, /files/ENCFF621VCV/, /files/ENCFF356LFX/, /files/ENCFF622QQU/, /files/ENCFF310JPC/, /files/ENCFF018JVU/	1055239	ENCODE Processing Pipeline	18013725ffbb3e675ee42cce409afcd9		https://www.encodeproject.org/files/ENCFF466FCB/@@download/ENCFF466FCB.bed.gz
ENCFF894YJQ	bed narrowPeak	bed	narrowPeak	IDR thresholded peaks	GRCh38	ENCSR000BUB	TF ChIP-seq	/human-donors/ENCDO000AAZ/	EFO:0001086	A549	cell line	Homo sapiens										CEBPB-human	DNA						2012-09-10	ENCODE		see document		1, 2	1_1, 2_1							/files/ENCFF149MYF/, /files/ENCFF356LFX/, /files/ENCFF131OTC/, /files/ENCFF634HDG/, /files/ENCFF342QZE/, /files/ENCFF715TRM/	529539	ENCODE Processing Pipeline	da77a354e02f35cbf5b62b5b38a64564		https://www.encodeproject.org/files/ENCFF894YJQ/@@download/ENCFF894YJQ.bed.gz
ENCFF702AQS	bed narrowPeak	bed	narrowPeak	IDR thresholded peaks	GRCh38	ENCSR302AWT	TF ChIP-seq	/human-donors/ENCDO000AAD/	EFO:0002067	K562	cell line	Homo sapiens										FOXK2-human	DNA						2016-06-14	ENCODE			450-650	1, 2	1_1, 2_1							/files/ENCFF237WWE/, /files/ENCFF970CZZ/, /files/ENCFF822ODT/, /files/ENCFF936FZX/, /files/ENCFF037WIZ/, /files/ENCFF356LFX/, /files/ENCFF615TJI/	374279	ENCODE Processing Pipeline	75921e31526440ac2c7e06936af41e54		https://www.encodeproject.org/files/ENCFF702AQS/@@download/ENCFF702AQS.bed.gz
ENCFF559ODJ	bed narrowPeak	bed	narrowPeak	IDR thresholded peaks	GRCh38	ENCSR376WCJ	TF ChIP-seq	/human-donors/ENCDO000AAD/	EFO:0002067	K562	cell line	Homo sapiens										IRF2-human	DNA						2014-07-07	ENCODE			150-350	1, 3	1_1, 3_1							/files/ENCFF005NXS/, /files/ENCFF326KVZ/, /files/ENCFF279VZX/, /files/ENCFF253OGH/, /files/ENCFF356LFX/	162132	ENCODE Processing Pipeline	aee39e1b2346cf64543cd88469586717		https://www.encodeproject.org/files/ENCFF559ODJ/@@download/ENCFF559ODJ.bed.gz
ENCFF820GPR	bed narrowPeak	bed	narrowPeak	IDR thresholded peaks	GRCh38	ENCSR041AXL	TF ChIP-seq	/human-donors/ENCDO000AAD/	EFO:0002067	K562	cell line	Homo sapiens										RFX1-human	DNA						2016-06-23	ENCODE			450-650	1, 2	1_1, 2_1							/files/ENCFF359MDO/, /files/ENCFF189DRH/, /files/ENCFF936FZX/, /files/ENCFF822ODT/, /files/ENCFF356LFX/	329923	ENCODE Processing Pipeline	8494c7161944e13cef8f08b0d1a15b74		https://www.encodeproject.org/files/ENCFF820GPR/@@download/ENCFF820GPR.bed.gz
ENCFF173QUY	bed narrowPeak	bed	narrowPeak	IDR thresholded peaks	GRCh38	ENCSR744GHR	TF ChIP-seq	/human-donors/ENCDO000AAD/	EFO:0002067	K562	cell line	Homo sapiens				CRISPR	insertion	{'schema_version': '14', 'aliases': [], 'organism': {'schema_version': '6', '@type': ['Organism', 'Item'], 'name': 'human', 'taxon_id': '9606', 'scientific_name': 'Homo sapiens', '@id': '/organisms/human/', 'uuid': '7745b647-ff15-4ff3-9ced-b897d4e2983c', 'status': 'released'}, 'genes': ['/genes/1875/'], '@type': ['Target', 'Item'], 'name': 'E2F5-human', 'label': 'E2F5', '@id': '/targets/E2F5-huma…				E2F5-human	DNA				formaldehyde		2022-08-15	ENCODE		sonication (generic)		1, 2	1_1, 2_1							/files/ENCFF915WXK/, /files/ENCFF356LFX/, /files/ENCFF027ECD/, /files/ENCFF986BIP/	100306	ENCODE Processing Pipeline	8a96fec76b8ca5f6a49053f771395398		https://www.encodeproject.org/files/ENCFF173QUY/@@download/ENCFF173QUY.bed.gz
ENCFF664AZO	bed narrowPeak	bed	narrowPeak	IDR thresholded peaks	GRCh38	ENCSR707IUN	TF ChIP-seq	/human-donors/ENCDO000AAB/	EFO:0002791	HeLa-S3	cell line	Homo sapiens										NFE2L2-human	DNA						2016-08-31	ENCODE			150-350	1, 2	1_1, 2_1							/files/ENCFF254XXT/, /files/ENCFF172RXS/, /files/ENCFF972BIH/, /files/ENCFF356LFX/, /files/ENCFF190YLP/	161294	ENCODE Processing Pipeline	dbbad2f204c3efe812c673610e56557a		https://www.encodeproject.org/files/ENCFF664AZO/@@download/ENCFF664AZO.bed.gz
ENCFF076GSK	bed narrowPeak	bed	narrowPeak	IDR thresholded peaks	GRCh38	ENCSR797SWM	TF ChIP-seq	/human-donors/ENCDO000AAD/	EFO:0002067	K562	cell line	Homo sapiens										MITF-human	DNA						2018-01-26	ENCODE			450-650	3, 4	3_1, 4_1							/files/ENCFF811PIE/, /files/ENCFF926XVX/, /files/ENCFF822ODT/, /files/ENCFF356LFX/, /files/ENCFF936FZX/	558558	ENCODE Processing Pipeline	04e706946743ddb030f594ca12a4d833		https://www.encodeproject.org/files/ENCFF076GSK/@@download/ENCFF076GSK.bed.gz
ENCFF286IPW	bed narrowPeak	bed	narrowPeak	IDR thresholded peaks	GRCh38	ENCSR107RHZ	TF ChIP-seq	/human-donors/ENCDO000AAD/	EFO:0002067	K562	cell line	Homo sapiens										YBX1-human	DNA						2016-07-28	ENCODE			450-650	1, 2	1_1, 2_1							/files/ENCFF822ODT/, /files/ENCFF970CZZ/, /files/ENCFF019PCQ/, /files/ENCFF936FZX/, /files/ENCFF037WIZ/, /files/ENCFF356LFX/, /files/ENCFF861UEW/	10954	ENCODE Processing Pipeline	6fd4cb9df6988c36895e584507e86515		https://www.encodeproject.org/files/ENCFF286IPW/@@download/ENCFF286IPW.bed.gz
ENCFF588QRH	bed narrowPeak	bed	narrowPeak	IDR thresholded peaks	GRCh38	ENCSR486IFJ	TF ChIP-seq	/human-donors/ENCDO000AAD/	EFO:0002067	K562	cell line	Homo sapiens										ESRRA-human	DNA						2014-07-07	ENCODE			450-650	1, 2	1_1, 2_1							/files/ENCFF822ODT/, /files/ENCFF936FZX/, /files/ENCFF970CZZ/, /files/ENCFF356LFX/, /files/ENCFF037WIZ/, /files/ENCFF280IOC/, /files/ENCFF776MDS/	544352	ENCODE Processing Pipeline	1fde72ee7ee29603dd173b55c9ac5813		https://www.encodeproject.org/files/ENCFF588QRH/@@download/ENCFF588QRH.bed.gz
ENCFF280WZN	bed narrowPeak	bed	narrowPeak	IDR thresholded peaks	GRCh38	ENCSR140DSL	TF ChIP-seq	/human-donors/ENCDO000AAB/	EFO:0002791	HeLa-S3	cell line	Homo sapiens										MAFF-human	DNA						2014-07-07	ENCODE			150-350	2, 3	2_1, 3_1							/files/ENCFF172RXS/, /files/ENCFF513BKT/, /files/ENCFF190YLP/, /files/ENCFF953KUK/, /files/ENCFF356LFX/	424730	ENCODE Processing Pipeline	3b4e82e4ccf17e720d8c83518a88b21a		https://www.encodeproject.org/files/ENCFF280WZN/@@download/ENCFF280WZN.bed.gz
ENCFF861ZJL	bed narrowPeak	bed	narrowPeak	IDR thresholded peaks	GRCh38	ENCSR851BNE	TF ChIP-seq	/human-donors/ENCDO000AAD/	EFO:0002067	K562	cell line	Homo sapiens										MEIS2-human	DNA						2014-07-07	ENCODE			450-650	1, 2	1_1, 2_1							/files/ENCFF356LFX/, /files/ENCFF140UGA/, /files/ENCFF822ODT/, /files/ENCFF936FZX/, /files/ENCFF037WIZ/, /files/ENCFF970CZZ/, /files/ENCFF887GFG/	850282	ENCODE Processing Pipeline	1adfe5c90d32a9141e23e34e651c53ee		https://www.encodeproject.org/files/ENCFF861ZJL/@@download/ENCFF861ZJL.bed.gz
ENCFF663ODL	bed narrowPeak	bed	narrowPeak	IDR thresholded peaks	GRCh38	ENCSR009MBP	TF ChIP-seq	/human-donors/ENCDO000AAK/	EFO:0002784	GM12878	cell line	Homo sapiens										HSF1-human	DNA						2014-07-07	ENCODE			150-350	1, 2	1_1, 2_1							/files/ENCFF356LFX/, /files/ENCFF500GXC/, /files/ENCFF860SXP/, /files/ENCFF266YJY/, /files/ENCFF402BOP/	49689	ENCODE Processing Pipeline	fe61248bc4625ca88a38fe0ff88b3902		https://www.encodeproject.org/files/ENCFF663ODL/@@download/ENCFF663ODL.bed.gz
ENCFF584QFY	bed narrowPeak	bed	narrowPeak	IDR thresholded peaks	GRCh38	ENCSR124BJR	TF ChIP-seq	/human-donors/ENCDO000AAD/	EFO:0002067	K562	cell line	Homo sapiens										ETV6-human	DNA						2014-07-07	ENCODE			150-350	1, 2	1_1, 2_1							/files/ENCFF770DAN/, /files/ENCFF366IFJ/, /files/ENCFF005NXS/, /files/ENCFF356LFX/, /files/ENCFF253OGH/	46366	ENCODE Processing Pipeline	d5eedcafc74f619ebd8af31068b52ae1		https://www.encodeproject.org/files/ENCFF584QFY/@@download/ENCFF584QFY.bed.gz
ENCFF864EBU	bed narrowPeak	bed	narrowPeak	conservative IDR thresholded peaks	GRCh38	ENCSR000DZO	TF ChIP-seq	/human-donors/ENCDO000AAK/	EFO:0002784	GM12878	cell line	Homo sapiens										NRF1-human	DNA						2011-10-29	ENCODE		see document		1, 2	1_1, 2_1							/files/ENCFF356LFX/, /files/ENCFF951GZL/, /files/ENCFF863XTX/, /files/ENCFF278NPZ/, /files/ENCFF588FQW/	88464	ENCODE Processing Pipeline	a96729b87b33ce4ed0bee369f6fa96a1		https://www.encodeproject.org/files/ENCFF864EBU/@@download/ENCFF864EBU.bed.gz
ENCFF761YYL	bed narrowPeak	bed	narrowPeak	IDR thresholded peaks	GRCh38	ENCSR137ZMQ	TF ChIP-seq	/human-donors/ENCDO000AAD/	EFO:0002067	K562	cell line	Homo sapiens										REST-human	DNA						2014-07-07	ENCODE			450-650	1, 2	1_1, 2_1							/files/ENCFF116CTI/, /files/ENCFF356LFX/, /files/ENCFF778MNM/, /files/ENCFF822ODT/, /files/ENCFF037WIZ/, /files/ENCFF970CZZ/, /files/ENCFF936FZX/	841910	ENCODE Processing Pipeline	6672afcd93473fc063eeb7e241da902c		https://www.encodeproject.org/files/ENCFF761YYL/@@download/ENCFF761YYL.bed.gz
ENCFF887WLX	bed narrowPeak	bed	narrowPeak	IDR thresholded peaks	GRCh38	ENCSR408JQO	TF ChIP-seq	/human-donors/ENCDO000AAK/	EFO:0002784	GM12878	cell line	Homo sapiens										IRF3-human	DNA						2014-07-07	ENCODE			450-650	1, 2	1_1, 2_1							/files/ENCFF125BMK/, /files/ENCFF356LFX/, /files/ENCFF698SFN/, /files/ENCFF526WYZ/, /files/ENCFF783FZL/	70959	ENCODE Processing Pipeline	fa5440dbb30c04ec93192388113cb135		https://www.encodeproject.org/files/ENCFF887WLX/@@download/ENCFF887WLX.bed.gz
ENCFF726SWQ	bed narrowPeak	bed	narrowPeak	IDR thresholded peaks	GRCh38	ENCSR346BOD	TF ChIP-seq	/human-donors/ENCDO000AAC/	EFO:0001187	HepG2	cell line	Homo sapiens				CRISPR	insertion	{'dbxrefs': ['FactorBook:TCF7L2'], 'aliases': ['michael-snyder:TS-1674'], 'organism': {'schema_version': '6', '@type': ['Organism', 'Item'], 'name': 'human', 'taxon_id': '9606', 'scientific_name': 'Homo sapiens', '@id': '/organisms/human/', 'uuid': '7745b647-ff15-4ff3-9ced-b897d4e2983c', 'status': 'released'}, 'genes': ['/genes/6934/'], '@type': ['Target', 'Item'], 'label': 'TCF7L2', 'title': 'TC…				TCF7L2-human	DNA				formaldehyde		2020-07-01	ENCODE		sonication (generic)		1, 2	1_1, 2_1							/files/ENCFF527ZME/, /files/ENCFF356LFX/, /files/ENCFF637HTX/, /files/ENCFF522JVF/	634796	ENCODE Processing Pipeline	1e1730cc71279765a7c78d95493629b1		https://www.encodeproject.org/files/ENCFF726SWQ/@@download/ENCFF726SWQ.bed.gz
ENCFF624ZSR	bed narrowPeak	bed	narrowPeak	IDR thresholded peaks	GRCh38	ENCSR035OXA	TF ChIP-seq	/human-donors/ENCDO000AAZ/	EFO:0001086	A549	cell line	Homo sapiens										CTCF-human	DNA				formaldehyde		2016-12-20	GGR		sonication (Bioruptor Twin)	>200	1, 2, 3	1_1, 2_1, 3_1							/files/ENCFF356LFX/, /files/ENCFF785FWC/, /files/ENCFF018MGS/, /files/ENCFF090GDX/, /files/ENCFF906AST/, /files/ENCFF425ONK/, /files/ENCFF069UYF/	761536	ENCODE Processing Pipeline	28df1622fd35c6caacfe9351815c7c9e		https://www.encodeproject.org/files/ENCFF624ZSR/@@download/ENCFF624ZSR.bed.gz
ENCFF652DIB	bed narrowPeak	bed	narrowPeak	IDR thresholded peaks	GRCh38	ENCSR636YLV	TF ChIP-seq	/human-donors/ENCDO000AAZ/	EFO:0001086	A549	cell line	Homo sapiens										MAZ-human	DNA						2014-07-07	ENCODE			150-350	2, 3	2_1, 3_1							/files/ENCFF682VRL/, /files/ENCFF356LFX/, /files/ENCFF821HQW/, /files/ENCFF968ZQN/, /files/ENCFF866TZT/, /files/ENCFF302AJZ/, /files/ENCFF020APM/	69737	ENCODE Processing Pipeline	95f0ae2548c45f4150c579b85fc477ea		https://www.encodeproject.org/files/ENCFF652DIB/@@download/ENCFF652DIB.bed.gz
ENCFF093KLR	bed narrowPeak	bed	narrowPeak	IDR thresholded peaks	GRCh38	ENCSR331HPA	TF ChIP-seq	/human-donors/ENCDO000AAK/	EFO:0002784	GM12878	cell line	Homo sapiens										GABPA-human	DNA						2014-06-30	ENCODE				1, 2	1_1, 2_1							/files/ENCFF356LFX/, /files/ENCFF339NUH/, /files/ENCFF025AON/, /files/ENCFF305BPN/, /files/ENCFF526CAL/, /files/ENCFF691UEA/	257527	ENCODE Processing Pipeline	11412bed6e2135fce66a1de7da6f4241		https://www.encodeproject.org/files/ENCFF093KLR/@@download/ENCFF093KLR.bed.gz
ENCFF951QPJ	bed narrowPeak	bed	narrowPeak	IDR thresholded peaks	GRCh38	ENCSR639IIZ	TF ChIP-seq	/human-donors/ENCDO000AAC/	EFO:0001187	HepG2	cell line	Homo sapiens				CRISPR	insertion	{'schema_version': '14', 'aliases': ['michael-snyder:TS-64'], 'organism': {'schema_version': '6', '@type': ['Organism', 'Item'], 'name': 'human', 'taxon_id': '9606', 'scientific_name': 'Homo sapiens', '@id': '/organisms/human/', 'uuid': '7745b647-ff15-4ff3-9ced-b897d4e2983c', 'status': 'released'}, 'genes': ['/genes/1054/'], '@type': ['Target', 'Item'], 'name': 'CEBPG-human', 'label': 'CEBPG', '@…				CEBPG-human	DNA						2016-11-08	ENCODE		see document		1, 2	1_1, 2_1							/files/ENCFF723HPB/, /files/ENCFF356LFX/, /files/ENCFF706VLA/, /files/ENCFF929EMZ/	671925	ENCODE Processing Pipeline	57454bd8a0c4b264b40d8df364a16932		https://www.encodeproject.org/files/ENCFF951QPJ/@@download/ENCFF951QPJ.bed.gz
ENCFF074OAM	bed narrowPeak	bed	narrowPeak	IDR thresholded peaks	GRCh38	ENCSR000BKU	TF ChIP-seq	/human-donors/ENCDO000AAD/	EFO:0002067	K562	cell line	Homo sapiens										YY1-human	DNA						2011-07-18	ENCODE		see document		1, 2	1_1, 2_1							/files/ENCFF356LFX/, /files/ENCFF993ZYO/, /files/ENCFF197BGH/, /files/ENCFF840DIN/, /files/ENCFF749HDO/	288786	ENCODE Processing Pipeline	cfc1c873e3c875f3d2e8e950e16abcf9		https://www.encodeproject.org/files/ENCFF074OAM/@@download/ENCFF074OAM.bed.gz
ENCFF999HNJ	bed narrowPeak	bed	narrowPeak	IDR thresholded peaks	GRCh38	ENCSR849FVL	TF ChIP-seq	/human-donors/ENCDO000AAC/	EFO:0001187	HepG2	cell line	Homo sapiens				CRISPR	insertion	{'schema_version': '14', 'aliases': ['michael-snyder:TS-24'], 'organism': {'schema_version': '6', '@type': ['Organism', 'Item'], 'name': 'human', 'taxon_id': '9606', 'scientific_name': 'Homo sapiens', '@id': '/organisms/human/', 'uuid': '7745b647-ff15-4ff3-9ced-b897d4e2983c', 'status': 'released'}, 'genes': ['/genes/2672/'], '@type': ['Target', 'Item'], 'name': 'GFI1-human', 'label': 'GFI1', '@id…				GFI1-human	DNA				formaldehyde		2020-07-01	ENCODE		sonication (generic)		1, 2	1_1, 2_1							/files/ENCFF365ZTB/, /files/ENCFF356LFX/, /files/ENCFF970SUW/, /files/ENCFF041MMU/	483239	ENCODE Processing Pipeline	40808796c887a8e2a157c1389ea3ecb5		https://www.encodeproject.org/files/ENCFF999HNJ/@@download/ENCFF999HNJ.bed.gz
ENCFF624RGO	bed narrowPeak	bed	narrowPeak	IDR thresholded peaks	GRCh38	ENCSR714YZG	TF ChIP-seq	/human-donors/ENCDO000AAC/	EFO:0001187	HepG2	cell line	Homo sapiens										ETV4-human	DNA						2016-06-13	ENCODE		see document		1, 2	1_1, 2_1							/files/ENCFF938TRX/, /files/ENCFF356LFX/, /files/ENCFF178ZTR/, /files/ENCFF360KLV/, /files/ENCFF613SGB/	369151	ENCODE Processing Pipeline	ce1309067e1dd41ee2020fbe3fe07a3e		https://www.encodeproject.org/files/ENCFF624RGO/@@download/ENCFF624RGO.bed.gz
ENCFF568AZT	bed narrowPeak	bed	narrowPeak	IDR thresholded peaks	GRCh38	ENCSR000BKA	TF ChIP-seq	/human-donors/ENCDO000AAK/	EFO:0002784	GM12878	cell line	Homo sapiens										ETS1-human	DNA						2011-07-18	ENCODE		see document		1, 2	1_1, 2_1							/files/ENCFF356DMQ/, /files/ENCFF356LFX/, /files/ENCFF849IMG/, /files/ENCFF554UVL/	224244	ENCODE Processing Pipeline	ca5112bdd32ecd305228f6a3e7f94b77		https://www.encodeproject.org/files/ENCFF568AZT/@@download/ENCFF568AZT.bed.gz
ENCFF425IRA	bed narrowPeak	bed	narrowPeak	IDR thresholded peaks	GRCh38	ENCSR000ECK	TF ChIP-seq	/human-donors/ENCDO000AAB/	EFO:0002791	HeLa-S3	cell line	Homo sapiens										MAFK-human	DNA						2012-05-14	ENCODE		see document		1, 2	1_1, 2_1							/files/ENCFF989ZLF/, /files/ENCFF200BSA/, /files/ENCFF533LDY/, /files/ENCFF356LFX/	269451	ENCODE Processing Pipeline	18673566356bdae515a0f4562abcacdf		https://www.encodeproject.org/files/ENCFF425IRA/@@download/ENCFF425IRA.bed.gz
ENCFF200SDQ	bed narrowPeak	bed	narrowPeak	IDR thresholded peaks	GRCh38	ENCSR000BJL	TF ChIP-seq	/human-donors/ENCDO000AAC/	EFO:0001187	HepG2	cell line	Homo sapiens										REST-human	DNA						2011-07-18	ENCODE		see document		1, 2	1_1, 2_1							/files/ENCFF356LFX/, /files/ENCFF281XTY/, /files/ENCFF709XZV/, /files/ENCFF102EWF/, /files/ENCFF293TQJ/	45966	ENCODE Processing Pipeline	3ac1f22e143e68ed9126b61bd7829a36		https://www.encodeproject.org/files/ENCFF200SDQ/@@download/ENCFF200SDQ.bed.gz
ENCFF163JHE	bed narrowPeak	bed	narrowPeak	IDR thresholded peaks	GRCh38	ENCSR000DMV	TF ChIP-seq	/human-donors/ENCDO000AAE/	EFO:0001203	MCF-7	cell line	Homo sapiens										CTCF-human	DNA						2011-03-17	ENCODE		see document		1, 2	1_1, 2_1							/files/ENCFF649LWW/, /files/ENCFF797MVP/, /files/ENCFF607XTC/, /files/ENCFF356LFX/	989842	ENCODE Processing Pipeline	9dc933905e15606c5a5c1eef4e4d08a5		https://www.encodeproject.org/files/ENCFF163JHE/@@download/ENCFF163JHE.bed.gz
ENCFF596RIT	bed narrowPeak	bed	narrowPeak	IDR thresholded peaks	GRCh38	ENCSR590KEQ	TF ChIP-seq	/human-donors/ENCDO000AAK/	EFO:0002784	GM12878	cell line	Homo sapiens										ARNT-human	DNA						2017-11-14	ENCODE			450-650	2, 3	2_1, 3_1							/files/ENCFF377KFK/, /files/ENCFF232AKP/, /files/ENCFF209QIF/, /files/ENCFF356LFX/, /files/ENCFF458NGB/	356592	ENCODE Processing Pipeline	1b6ae8af0a29cc99c895e2cd502a439c		https://www.encodeproject.org/files/ENCFF596RIT/@@download/ENCFF596RIT.bed.gz
ENCFF707MDI	bed narrowPeak	bed	narrowPeak	IDR thresholded peaks	GRCh38	ENCSR000BMW	TF ChIP-seq	/human-donors/ENCDO000AAD/	EFO:0002067	K562	cell line	Homo sapiens										REST-human	DNA						2011-07-18	ENCODE		see document		1, 2	1_1, 2_1							/files/ENCFF356LFX/, /files/ENCFF299IRE/, /files/ENCFF827CFB/, /files/ENCFF197BGH/, /files/ENCFF993ZYO/	354638	ENCODE Processing Pipeline	5a714b50a23ba06cb8ed55146c5addc0		https://www.encodeproject.org/files/ENCFF707MDI/@@download/ENCFF707MDI.bed.gz
ENCFF562YSV	bed narrowPeak	bed	narrowPeak	IDR thresholded peaks	GRCh38	ENCSR000EEI	TF ChIP-seq	/human-donors/ENCDO000AAC/	EFO:0001187	HepG2	cell line	Homo sapiens										JUND-human	DNA						2011-10-29	ENCODE		see document		1, 2	1_1, 2_1							/files/ENCFF300RQU/, /files/ENCFF772ZHK/, /files/ENCFF381KIQ/, /files/ENCFF356LFX/	727603	ENCODE Processing Pipeline	e73266496359531529a6e99c9a162a72		https://www.encodeproject.org/files/ENCFF562YSV/@@download/ENCFF562YSV.bed.gz
ENCFF841GDS	bed narrowPeak	bed	narrowPeak	IDR thresholded peaks	GRCh38	ENCSR000BRP	TF ChIP-seq	/human-donors/ENCDO000AAC/	EFO:0001187	HepG2	cell line	Homo sapiens										TEAD4-human	DNA						2012-02-29	ENCODE		see document		1, 2	1_1, 2_1							/files/ENCFF434VWY/, /files/ENCFF379RHD/, /files/ENCFF397PWT/, /files/ENCFF430MNY/, /files/ENCFF111BMB/, /files/ENCFF356LFX/	302535	ENCODE Processing Pipeline	a732f4f9a2d97af2a80adc0fd5991e95		https://www.encodeproject.org/files/ENCFF841GDS/@@download/ENCFF841GDS.bed.gz
ENCFF739AJO	bed narrowPeak	bed	narrowPeak	IDR thresholded peaks	GRCh38	ENCSR440VKE	TF ChIP-seq	/human-donors/ENCDO000AAD/	EFO:0002067	K562	cell line	Homo sapiens					insertion	{'schema_version': '14', 'aliases': [], 'organism': {'schema_version': '6', '@type': ['Organism', 'Item'], 'name': 'human', 'taxon_id': '9606', 'scientific_name': 'Homo sapiens', '@id': '/organisms/human/', 'uuid': '7745b647-ff15-4ff3-9ced-b897d4e2983c', 'status': 'released'}, 'genes': ['/genes/23394/'], '@type': ['Target', 'Item'], 'name': 'ADNP-human', 'label': 'ADNP', '@id': '/targets/ADNP-hum…		hg19 20 49494154 49700876		ADNP-human	DNA						2016-06-13	ENCODE		sonication (Bioruptor generic)	200-800	1, 2	1_1, 2_1							/files/ENCFF166UET/, /files/ENCFF964HKQ/, /files/ENCFF356LFX/, /files/ENCFF732SRZ/	406720	ENCODE Processing Pipeline	b5fb78fa3a646e434172526ebc693cbe		https://www.encodeproject.org/files/ENCFF739AJO/@@download/ENCFF739AJO.bed.gz
ENCFF205OKL	bed narrowPeak	bed	narrowPeak	IDR thresholded peaks	GRCh38	ENCSR000AMA	TF ChIP-seq	/human-donors/ENCDO000AAC/	EFO:0001187	HepG2	cell line	Homo sapiens										CTCF-human	DNA						2011-02-10	ENCODE		see document		1, 2	1_1, 2_1							/files/ENCFF356LFX/, /files/ENCFF129CNS/, /files/ENCFF856IEI/, /files/ENCFF520WEM/, /files/ENCFF245IFK/, /files/ENCFF539MTH/	730421	ENCODE Processing Pipeline	e8a6113a4bcdd9a73d5a9c0f6ada58d8		https://www.encodeproject.org/files/ENCFF205OKL/@@download/ENCFF205OKL.bed.gz
ENCFF192WNJ	bed narrowPeak	bed	narrowPeak	IDR thresholded peaks	GRCh38	ENCSR000BHJ	TF ChIP-seq	/human-donors/ENCDO000AAK/	EFO:0002784	GM12878	cell line	Homo sapiens										PAX5-human	DNA						2011-07-18	ENCODE		see document		1, 2	1_1, 2_1							/files/ENCFF882OBA/, /files/ENCFF075XYL/, /files/ENCFF519KIS/, /files/ENCFF326CHD/, /files/ENCFF356LFX/, /files/ENCFF559TUN/	396838	ENCODE Processing Pipeline	866bbfb6db56f046bf0d0c0226b49277		https://www.encodeproject.org/files/ENCFF192WNJ/@@download/ENCFF192WNJ.bed.gz
ENCFF548ARU	bed narrowPeak	bed	narrowPeak	IDR thresholded peaks	GRCh38	ENCSR000DLO	TF ChIP-seq	/human-donors/ENCDO000AAB/	EFO:0002791	HeLa-S3	cell line	Homo sapiens										CTCF-human	DNA						2011-03-17	ENCODE		see document		1, 2	1_1, 2_1							/files/ENCFF225IPU/, /files/ENCFF627ERW/, /files/ENCFF356LFX/, /files/ENCFF392LMP/	936374	ENCODE Processing Pipeline	3776fed7e3f44b4ad634b6cd81d7ec0c		https://www.encodeproject.org/files/ENCFF548ARU/@@download/ENCFF548ARU.bed.gz
ENCFF038AVV	bed narrowPeak	bed	narrowPeak	IDR thresholded peaks	GRCh38	ENCSR000BHK	TF ChIP-seq	/human-donors/ENCDO000AAK/	EFO:0002784	GM12878	cell line	Homo sapiens										SP1-human	DNA						2011-07-18	ENCODE		see document		2	2_1							/files/ENCFF720DEB/, /files/ENCFF356LFX/, /files/ENCFF075XYL/, /files/ENCFF882OBA/, /files/ENCFF519KIS/	257718	ENCODE Processing Pipeline	fcca7ded01c938e22699c9a4cc127f56		https://www.encodeproject.org/files/ENCFF038AVV/@@download/ENCFF038AVV.bed.gz
ENCFF133TSU	bed narrowPeak	bed	narrowPeak	IDR thresholded peaks	GRCh38	ENCSR975SSR	TF ChIP-seq	/human-donors/ENCDO000AAD/	EFO:0002067	K562	cell line	Homo sapiens					insertion	{'dbxrefs': ['FactorBook:ELF1'], 'aliases': [], 'organism': {'schema_version': '6', '@type': ['Organism', 'Item'], 'name': 'human', 'taxon_id': '9606', 'scientific_name': 'Homo sapiens', '@id': '/organisms/human/', 'uuid': '7745b647-ff15-4ff3-9ced-b897d4e2983c', 'status': 'released'}, 'genes': ['/genes/1997/'], '@type': ['Target', 'Item'], 'label': 'ELF1', 'title': 'ELF1 (Homo sapiens)', 'investi…		hg19 13 41451804 41654738		ELF1-human	DNA						2016-06-13	ENCODE		sonication (Bioruptor generic)	200-800	1, 2	1_1, 2_1							/files/ENCFF069JZA/, /files/ENCFF458KGB/, /files/ENCFF356LFX/, /files/ENCFF891DIX/	375290	ENCODE Processing Pipeline	6c8c1a64bf41bf0c3f9d6cace2d419e0		https://www.encodeproject.org/files/ENCFF133TSU/@@download/ENCFF133TSU.bed.gz
ENCFF160PIE	bed narrowPeak	bed	narrowPeak	IDR thresholded peaks	GRCh38	ENCSR469WII	TF ChIP-seq	/human-donors/ENCDO000AAK/	EFO:0002784	GM12878	cell line	Homo sapiens										BMI1-human	DNA						2016-11-18	ENCODE			450-650	1, 2	1_1, 2_1							/files/ENCFF232AKP/, /files/ENCFF356LFX/, /files/ENCFF829BHI/, /files/ENCFF377KFK/, /files/ENCFF550DZG/	238078	ENCODE Processing Pipeline	74eb4a87d172f7891490d9fddb1c9f74		https://www.encodeproject.org/files/ENCFF160PIE/@@download/ENCFF160PIE.bed.gz
ENCFF370YGS	bed narrowPeak	bed	narrowPeak	optimal IDR thresholded peaks	GRCh38	ENCSR000EHA	TF ChIP-seq	/human-donors/ENCDO000AAD/	EFO:0002067	K562	cell line	Homo sapiens										TBP-human	DNA						2011-10-29	ENCODE		see document		1, 2	1_1, 2_1							/files/ENCFF877AND/, /files/ENCFF234DFK/, /files/ENCFF419RSJ/, /files/ENCFF307DMW/	404676	ENCODE Processing Pipeline	b1e02cad87c932f2787e21483038a402		https://www.encodeproject.org/files/ENCFF370YGS/@@download/ENCFF370YGS.bed.gz
ENCFF683OFC	bed narrowPeak	bed	narrowPeak	IDR thresholded peaks	GRCh38	ENCSR253OON	TF ChIP-seq	/human-donors/ENCDO000AAC/	EFO:0001187	HepG2	cell line	Homo sapiens				CRISPR	insertion	{'schema_version': '14', 'aliases': [], 'organism': {'schema_version': '6', '@type': ['Organism', 'Item'], 'name': 'human', 'taxon_id': '9606', 'scientific_name': 'Homo sapiens', '@id': '/organisms/human/', 'uuid': '7745b647-ff15-4ff3-9ced-b897d4e2983c', 'status': 'released'}, 'genes': ['/genes/466/'], '@type': ['Target', 'Item'], 'name': 'ATF1-human', 'label': 'ATF1', '@id': '/targets/ATF1-human…				ATF1-human	DNA						2016-06-14	ENCODE		see document		1, 2	1_1, 2_1							/files/ENCFF513QSL/, /files/ENCFF619DHP/, /files/ENCFF356LFX/, /files/ENCFF933MRW/	258301	ENCODE Processing Pipeline	be24eb7c5ee11d670ea2a5934e8e6f9f		https://www.encodeproject.org/files/ENCFF683OFC/@@download/ENCFF683OFC.bed.gz
ENCFF130LVT	bed narrowPeak	bed	narrowPeak	IDR thresholded peaks	GRCh38	ENCSR488EES	TF ChIP-seq	/human-donors/ENCDO000AAC/	EFO:0001187	HepG2	cell line	Homo sapiens										NFE2L2-human	DNA						2014-07-07	ENCODE			150-350	1, 2	1_1, 2_1							/files/ENCFF958XVX/, /files/ENCFF356LFX/, /files/ENCFF548TWG/, /files/ENCFF275ONH/, /files/ENCFF357ZZF/	173863	ENCODE Processing Pipeline	3741b159e14168029e42b3d2d7e35486		https://www.encodeproject.org/files/ENCFF130LVT/@@download/ENCFF130LVT.bed.gz
ENCFF164JZB	bed narrowPeak	bed	narrowPeak	IDR thresholded peaks	GRCh38	ENCSR633OVO	TF ChIP-seq	/human-donors/ENCDO000AAC/	EFO:0001187	HepG2	cell line	Homo sapiens				CRISPR	insertion	{'schema_version': '14', 'aliases': [], 'organism': {'schema_version': '6', '@type': ['Organism', 'Item'], 'name': 'human', 'taxon_id': '9606', 'scientific_name': 'Homo sapiens', '@id': '/organisms/human/', 'uuid': '7745b647-ff15-4ff3-9ced-b897d4e2983c', 'status': 'released'}, 'genes': ['/genes/5991/'], '@type': ['Target', 'Item'], 'name': 'RFX3-human', 'label': 'RFX3', '@id': '/targets/RFX3-huma…				RFX3-human	DNA						2016-11-08	ENCODE		see document		1, 2	1_1, 2_1							/files/ENCFF139HWD/, /files/ENCFF723HPB/, /files/ENCFF770KTU/, /files/ENCFF356LFX/	100014	ENCODE Processing Pipeline	fbdcc2b92b25d089312acf42c219e4c2		https://www.encodeproject.org/files/ENCFF164JZB/@@download/ENCFF164JZB.bed.gz
ENCFF703JHN	bed narrowPeak	bed	narrowPeak	IDR thresholded peaks	GRCh38	ENCSR537FDJ	TF ChIP-seq	/human-donors/ENCDO000AAC/	EFO:0001187	HepG2	cell line	Homo sapiens				CRISPR	insertion	{'dbxrefs': ['FactorBook:ETV4'], 'aliases': [], 'organism': {'schema_version': '6', '@type': ['Organism', 'Item'], 'name': 'human', 'taxon_id': '9606', 'scientific_name': 'Homo sapiens', '@id': '/organisms/human/', 'uuid': '7745b647-ff15-4ff3-9ced-b897d4e2983c', 'status': 'released'}, 'genes': ['/genes/2118/'], '@type': ['Target', 'Item'], 'label': 'ETV4', 'title': 'ETV4 (Homo sapiens)', 'investi…				ETV4-human	DNA				formaldehyde		2022-09-13	ENCODE		sonication (generic)		1, 2	1_1, 2_1							/files/ENCFF572BSS/, /files/ENCFF674IGG/, /files/ENCFF959XDT/, /files/ENCFF356LFX/	291968	ENCODE Processing Pipeline	9f15b469fed4dbc05189e547c32bb851		https://www.encodeproject.org/files/ENCFF703JHN/@@download/ENCFF703JHN.bed.gz
ENCFF301CNM	bed narrowPeak	bed	narrowPeak	IDR thresholded peaks	GRCh38	ENCSR000BQI	TF ChIP-seq	/human-donors/ENCDO000AAC/	EFO:0001187	HepG2	cell line	Homo sapiens										CEBPB-human	DNA						2012-02-29	ENCODE		see document		1, 2	1_1, 2_1							/files/ENCFF459YUC/, /files/ENCFF285GKD/, /files/ENCFF816TWG/, /files/ENCFF760OQA/, /files/ENCFF356LFX/	339214	ENCODE Processing Pipeline	93d5518a7aaa2a3f40b494c8af8027a8		https://www.encodeproject.org/files/ENCFF301CNM/@@download/ENCFF301CNM.bed.gz
ENCFF425AHN	bed narrowPeak	bed	narrowPeak	IDR thresholded peaks	GRCh38	ENCSR799GOY	TF ChIP-seq	/human-donors/ENCDO000AAC/	EFO:0001187	HepG2	cell line	Homo sapiens										YBX1-human	DNA						2016-09-01	ENCODE			450-650	1, 2	1_1, 2_1							/files/ENCFF605JZF/, /files/ENCFF356LFX/, /files/ENCFF243SVA/, /files/ENCFF622QQU/, /files/ENCFF013STE/	66547	ENCODE Processing Pipeline	186535a05462674a9e367bccf0679b49		https://www.encodeproject.org/files/ENCFF425AHN/@@download/ENCFF425AHN.bed.gz
ENCFF260FYO	bed narrowPeak	bed	narrowPeak	IDR thresholded peaks	GRCh38	ENCSR142IGM	TF ChIP-seq	/human-donors/ENCDO000AAC/	EFO:0001187	HepG2	cell line	Homo sapiens				CRISPR	insertion	{'schema_version': '14', 'aliases': ['michael-snyder:TS-1960'], 'organism': {'schema_version': '6', '@type': ['Organism', 'Item'], 'name': 'human', 'taxon_id': '9606', 'scientific_name': 'Homo sapiens', '@id': '/organisms/human/', 'uuid': '7745b647-ff15-4ff3-9ced-b897d4e2983c', 'status': 'released'}, 'genes': ['/genes/1050/'], '@type': ['Target', 'Item'], 'name': 'CEBPA-human', 'label': 'CEBPA', …				CEBPA-human	DNA						2016-11-08	ENCODE		see document		1, 2	1_1, 2_1							/files/ENCFF315VOF/, /files/ENCFF968IID/, /files/ENCFF723HPB/, /files/ENCFF356LFX/	936965	ENCODE Processing Pipeline	b7e3a1388155bae59f05ce691f25f1d1		https://www.encodeproject.org/files/ENCFF260FYO/@@download/ENCFF260FYO.bed.gz
ENCFF385DPO	bed narrowPeak	bed	narrowPeak	IDR thresholded peaks	GRCh38	ENCSR869JZW	TF ChIP-seq	/human-donors/ENCDO000AAC/	EFO:0001187	HepG2	cell line	Homo sapiens				CRISPR	insertion	{'schema_version': '14', 'aliases': [], 'organism': {'schema_version': '6', '@type': ['Organism', 'Item'], 'name': 'human', 'taxon_id': '9606', 'scientific_name': 'Homo sapiens', '@id': '/organisms/human/', 'uuid': '7745b647-ff15-4ff3-9ced-b897d4e2983c', 'status': 'released'}, 'genes': ['/genes/3202/'], '@type': ['Target', 'Item'], 'name': 'HOXA5-human', 'label': 'HOXA5', '@id': '/targets/HOXA5-h…				HOXA5-human	DNA				formaldehyde		2020-07-08	ENCODE		sonication (generic)		1, 2	1_1, 2_1							/files/ENCFF356LFX/, /files/ENCFF155HYD/, /files/ENCFF207WYD/, /files/ENCFF657NDS/	382481	ENCODE Processing Pipeline	60aa3f7ed6e645950324d52eb339b47c		https://www.encodeproject.org/files/ENCFF385DPO/@@download/ENCFF385DPO.bed.gz
ENCFF091NQE	bed narrowPeak	bed	narrowPeak	IDR thresholded peaks	GRCh38	ENCSR000BSS	TF ChIP-seq	/human-donors/ENCDO000AAE/	EFO:0001203	MCF-7	cell line	Homo sapiens										ELF1-human	DNA						2012-09-10	ENCODE		see document		1, 2	1_1, 2_1							/files/ENCFF356LFX/, /files/ENCFF153LTH/, /files/ENCFF679QMP/, /files/ENCFF809XSA/, /files/ENCFF671SEQ/, /files/ENCFF310KKN/, /files/ENCFF731WWK/	380338	ENCODE Processing Pipeline	11aac8e168d26dbfdc49637ca1d86629		https://www.encodeproject.org/files/ENCFF091NQE/@@download/ENCFF091NQE.bed.gz
ENCFF171NEU	bed narrowPeak	bed	narrowPeak	IDR thresholded peaks	GRCh38	ENCSR000BKO	TF ChIP-seq	/human-donors/ENCDO000AAD/	EFO:0002067	K562	cell line	Homo sapiens										SP1-human	DNA						2011-07-18	ENCODE		see document		1, 2	1_1, 2_1							/files/ENCFF716PNY/, /files/ENCFF993ZYO/, /files/ENCFF197BGH/, /files/ENCFF617EYG/, /files/ENCFF356LFX/	142900	ENCODE Processing Pipeline	ed96812047e32cf031bf7a494bbcfc54		https://www.encodeproject.org/files/ENCFF171NEU/@@download/ENCFF171NEU.bed.gz
ENCFF373NIO	bed narrowPeak	bed	narrowPeak	conservative IDR thresholded peaks	GRCh38	ENCSR584GHV	TF ChIP-seq	/human-donors/ENCDO000AAZ/	EFO:0001086	A549	cell line	Homo sapiens										NFE2L2-human	DNA						2014-07-07	ENCODE			150-350	1, 2	1_1, 2_1							/files/ENCFF821HQW/, /files/ENCFF010JAD/, /files/ENCFF356LFX/, /files/ENCFF968ZQN/, /files/ENCFF682VRL/, /files/ENCFF508YMR/, /files/ENCFF302AJZ/	140442	ENCODE Processing Pipeline	366b5b533a789234a30425bebaaa0f03		https://www.encodeproject.org/files/ENCFF373NIO/@@download/ENCFF373NIO.bed.gz
ENCFF539MIO	bed narrowPeak	bed	narrowPeak	IDR thresholded peaks	GRCh38	ENCSR000ATM	TF ChIP-seq	/human-donors/ENCDO000AAD/	EFO:0002067	K562	cell line	Homo sapiens										REST-human	DNA						2012-08-06	ENCODE		sonication (generic), none	200-600	1, 2, 3	1_1, 2_1, 3_1							/files/ENCFF356LFX/, /files/ENCFF666YXZ/, /files/ENCFF565CHM/, /files/ENCFF191OSK/, /files/ENCFF656FDC/, /files/ENCFF226FKB/, /files/ENCFF420ARY/	180473	ENCODE Processing Pipeline	bf09d17ad658e487d073f32ef2fcd3fa		https://www.encodeproject.org/files/ENCFF539MIO/@@download/ENCFF539MIO.bed.gz
ENCFF044NSI	bed narrowPeak	bed	narrowPeak	IDR thresholded peaks	GRCh38	ENCSR000EDS	TF ChIP-seq	/human-donors/ENCDO000AAC/	EFO:0001187	HepG2	cell line	Homo sapiens										MAX-human	DNA						2012-05-14	ENCODE		see document		1, 2	1_1, 2_1							/files/ENCFF881DZX/, /files/ENCFF772ZHK/, /files/ENCFF356LFX/, /files/ENCFF008WTO/	267621	ENCODE Processing Pipeline	2b285525c23ace33a82b082f2ca7d2af		https://www.encodeproject.org/files/ENCFF044NSI/@@download/ENCFF044NSI.bed.gz
ENCFF442JPI	bed narrowPeak	bed	narrowPeak	IDR thresholded peaks	GRCh38	ENCSR099FCQ	TF ChIP-seq	/human-donors/ENCDO000AAC/	EFO:0001187	HepG2	cell line	Homo sapiens				CRISPR	insertion	{'dbxrefs': ['FactorBook:USF1'], 'aliases': [], 'organism': {'schema_version': '6', '@type': ['Organism', 'Item'], 'name': 'human', 'taxon_id': '9606', 'scientific_name': 'Homo sapiens', '@id': '/organisms/human/', 'uuid': '7745b647-ff15-4ff3-9ced-b897d4e2983c', 'status': 'released'}, 'genes': ['/genes/7391/'], '@type': ['Target', 'Item'], 'label': 'USF1', 'title': 'USF1 (Homo sapiens)', 'investi…				USF1-human	DNA				formaldehyde		2020-07-09	ENCODE		sonication (generic)		1, 2	1_1, 2_1							/files/ENCFF875SFI/, /files/ENCFF283YBE/, /files/ENCFF723HPB/, /files/ENCFF356LFX/	486781	ENCODE Processing Pipeline	9c6b625fb86b2afc7dc6342c09f47082		https://www.encodeproject.org/files/ENCFF442JPI/@@download/ENCFF442JPI.bed.gz
ENCFF599KZZ	bed narrowPeak	bed	narrowPeak	IDR thresholded peaks	GRCh38	ENCSR000EDU	TF ChIP-seq	/human-donors/ENCDO000AAC/	EFO:0001187	HepG2	cell line	Homo sapiens										MXI1-human	DNA						2012-08-20	ENCODE		see document		1, 2, 3	1_1, 2_1, 3_1							/files/ENCFF674OWW/, /files/ENCFF454PQR/, /files/ENCFF126ZPH/, /files/ENCFF356LFX/, /files/ENCFF838XHB/, /files/ENCFF862DIU/, /files/ENCFF153QSO/	430189	ENCODE Processing Pipeline	89970f3a10119bc4f03752d80b1d7c81		https://www.encodeproject.org/files/ENCFF599KZZ/@@download/ENCFF599KZZ.bed.gz
ENCFF258PLH	bed narrowPeak	bed	narrowPeak	IDR thresholded peaks	GRCh38	ENCSR000FAI	TF ChIP-seq	/human-donors/ENCDO000AAD/	EFO:0002067	K562	cell line	Homo sapiens										FOS-human	DNA						2011-10-29	ENCODE		see document		1, 2, 3	1_1, 2_1, 3_1							/files/ENCFF767OJT/, /files/ENCFF096FWU/, /files/ENCFF800KVI/, /files/ENCFF039CRW/, /files/ENCFF356LFX/, /files/ENCFF146ENO/	126809	ENCODE Processing Pipeline	11b652e6018073b1caff746b314cb149		https://www.encodeproject.org/files/ENCFF258PLH/@@download/ENCFF258PLH.bed.gz
ENCFF373SRR	bed narrowPeak	bed	narrowPeak	IDR thresholded peaks	GRCh38	ENCSR558OMR	TF ChIP-seq	/human-donors/ENCDO000AAC/	EFO:0001187	HepG2	cell line	Homo sapiens				CRISPR	insertion	{'schema_version': '14', 'aliases': [], 'organism': {'schema_version': '6', '@type': ['Organism', 'Item'], 'name': 'human', 'taxon_id': '9606', 'scientific_name': 'Homo sapiens', '@id': '/organisms/human/', 'uuid': '7745b647-ff15-4ff3-9ced-b897d4e2983c', 'status': 'released'}, 'genes': ['/genes/7027/'], '@type': ['Target', 'Item'], 'name': 'TFDP1-human', 'label': 'TFDP1', '@id': '/targets/TFDP1-h…				TFDP1-human	DNA						2016-11-08	ENCODE		see document		1, 2	1_1, 2_1							/files/ENCFF057OMN/, /files/ENCFF356LFX/, /files/ENCFF723HPB/, /files/ENCFF739MPZ/	395574	ENCODE Processing Pipeline	19e8480e139411ae3907c186a15dfc10		https://www.encodeproject.org/files/ENCFF373SRR/@@download/ENCFF373SRR.bed.gz
ENCFF831NDQ	bed narrowPeak	bed	narrowPeak	IDR thresholded peaks	GRCh38	ENCSR000BLI	TF ChIP-seq	/human-donors/ENCDO000AAD/	EFO:0002067	K562	cell line	Homo sapiens										E2F6-human	DNA						2011-07-18	ENCODE		see document		1, 2	1_1, 2_1							/files/ENCFF579FHH/, /files/ENCFF395PSG/, /files/ENCFF392MQS/, /files/ENCFF939RUV/, /files/ENCFF356LFX/, /files/ENCFF709FBP/	572825	ENCODE Processing Pipeline	2a1c89c3fc1c6da404d0cfe986d22558		https://www.encodeproject.org/files/ENCFF831NDQ/@@download/ENCFF831NDQ.bed.gz
ENCFF412KEU	bed narrowPeak	bed	narrowPeak	IDR thresholded peaks	GRCh38	ENCSR000DLK	TF ChIP-seq	/human-donors/ENCDO000AAW/	EFO:0003042	H1	cell line	Homo sapiens										CTCF-human	DNA						2011-03-17	ENCODE		see document		1	1_1							/files/ENCFF376MST/, /files/ENCFF856UFA/, /files/ENCFF356LFX/, /files/ENCFF237PQJ/	595484	ENCODE Processing Pipeline	a6f6143c04c10d75862e1e922d87f8d7		https://www.encodeproject.org/files/ENCFF412KEU/@@download/ENCFF412KEU.bed.gz
ENCFF118GMS	bed narrowPeak	bed	narrowPeak	IDR thresholded peaks	GRCh38	ENCSR109YGM	TF ChIP-seq	/human-donors/ENCDO000AAD/	EFO:0002067	K562	cell line	Homo sapiens										CREB3L1-human	DNA						2014-07-07	ENCODE			450-650	1, 2	1_1, 2_1							/files/ENCFF430DGN/, /files/ENCFF970CZZ/, /files/ENCFF936FZX/, /files/ENCFF781OWM/, /files/ENCFF356LFX/, /files/ENCFF822ODT/, /files/ENCFF037WIZ/	306904	ENCODE Processing Pipeline	c76af8df6b45f22bc018a90cd824845a		https://www.encodeproject.org/files/ENCFF118GMS/@@download/ENCFF118GMS.bed.gz
ENCFF561XGT	bed narrowPeak	bed	narrowPeak	IDR thresholded peaks	GRCh38	ENCSR226QQM	TF ChIP-seq	/human-donors/ENCDO000AAC/	EFO:0001187	HepG2	cell line	Homo sapiens				CRISPR	insertion	{'schema_version': '14', 'aliases': [], 'organism': {'schema_version': '6', '@type': ['Organism', 'Item'], 'name': 'human', 'taxon_id': '9606', 'scientific_name': 'Homo sapiens', '@id': '/organisms/human/', 'uuid': '7745b647-ff15-4ff3-9ced-b897d4e2983c', 'status': 'released'}, 'genes': ['/genes/4774/'], '@type': ['Target', 'Item'], 'name': 'NFIA-human', 'label': 'NFIA', '@id': '/targets/NFIA-huma…				NFIA-human	DNA						2016-11-08	ENCODE		see document		1, 2	1_1, 2_1							/files/ENCFF687RFM/, /files/ENCFF356LFX/, /files/ENCFF723HPB/, /files/ENCFF710BZQ/	479798	ENCODE Processing Pipeline	33c59d3056baebe809c8d7bd5a07803c		https://www.encodeproject.org/files/ENCFF561XGT/@@download/ENCFF561XGT.bed.gz
ENCFF978MNS	bed narrowPeak	bed	narrowPeak	IDR thresholded peaks	GRCh38	ENCSR000BIU	TF ChIP-seq	/human-donors/ENCDO000AAW/	EFO:0003042	H1	cell line	Homo sapiens										USF1-human	DNA						2011-07-18	ENCODE		see document		1, 2	1_1, 2_1							/files/ENCFF595PNZ/, /files/ENCFF693KUF/, /files/ENCFF931PYK/, /files/ENCFF356LFX/	515206	ENCODE Processing Pipeline	f374212d25b9febf2af2a72bbdb9f836		https://www.encodeproject.org/files/ENCFF978MNS/@@download/ENCFF978MNS.bed.gz
ENCFF900GTF	bed narrowPeak	bed	narrowPeak	IDR thresholded peaks	GRCh38	ENCSR501DKS	TF ChIP-seq	/human-donors/ENCDO000AAK/	EFO:0002784	GM12878	cell line	Homo sapiens										TCF7-human	DNA						2014-07-07	ENCODE		see document		1, 2	1_1, 2_1							/files/ENCFF356LFX/, /files/ENCFF612NNB/, /files/ENCFF362PXX/, /files/ENCFF298VEV/, /files/ENCFF028PUX/	180118	ENCODE Processing Pipeline	5f5528baf6b3cc6da91d6ff83bed81d5		https://www.encodeproject.org/files/ENCFF900GTF/@@download/ENCFF900GTF.bed.gz
ENCFF652ELW	bed narrowPeak	bed	narrowPeak	IDR thresholded peaks	GRCh38	ENCSR000EEF	TF ChIP-seq	/human-donors/ENCDO000AAC/	EFO:0001187	HepG2	cell line	Homo sapiens										USF2-human	DNA						2011-10-29	ENCODE		see document		1, 2	1_1, 2_1							/files/ENCFF787PWA/, /files/ENCFF356LFX/, /files/ENCFF772ZHK/, /files/ENCFF800WEH/	145554	ENCODE Processing Pipeline	3faf4a3f841372df7e9cd763d30d4e06		https://www.encodeproject.org/files/ENCFF652ELW/@@download/ENCFF652ELW.bed.gz
ENCFF502QZR	bed narrowPeak	bed	narrowPeak	IDR thresholded peaks	GRCh38	ENCSR194NVP	TF ChIP-seq	/human-donors/ENCDO000AAC/	EFO:0001187	HepG2	cell line	Homo sapiens				CRISPR	insertion	{'schema_version': '14', 'aliases': ['michael-snyder:TS-1807'], 'organism': {'schema_version': '6', '@type': ['Organism', 'Item'], 'name': 'human', 'taxon_id': '9606', 'scientific_name': 'Homo sapiens', '@id': '/organisms/human/', 'uuid': '7745b647-ff15-4ff3-9ced-b897d4e2983c', 'status': 'released'}, 'genes': ['/genes/4520/'], '@type': ['Target', 'Item'], 'name': 'MTF1-human', 'label': 'MTF1', '@…				MTF1-human	DNA				formaldehyde		2020-07-14	ENCODE		sonication (generic)		1, 2	1_1, 2_1							/files/ENCFF343LAQ/, /files/ENCFF356LFX/, /files/ENCFF657NDS/, /files/ENCFF826THE/	83681	ENCODE Processing Pipeline	12c922aa870663459ad93aca667388cb		https://www.encodeproject.org/files/ENCFF502QZR/@@download/ENCFF502QZR.bed.gz
ENCFF827VVQ	bed narrowPeak	bed	narrowPeak	IDR thresholded peaks	GRCh38	ENCSR000BHD	TF ChIP-seq	/human-donors/ENCDO000AAK/	EFO:0002784	GM12878	cell line	Homo sapiens										PAX5-human	DNA						2011-07-18	ENCODE		see document		1, 2	1_1, 2_1							/files/ENCFF501HUP/, /files/ENCFF075XYL/, /files/ENCFF356LFX/, /files/ENCFF519KIS/, /files/ENCFF882OBA/, /files/ENCFF565MKY/	384500	ENCODE Processing Pipeline	21a133c5e81d2ff4cacc8cc14f44fdd4		https://www.encodeproject.org/files/ENCFF827VVQ/@@download/ENCFF827VVQ.bed.gz
ENCFF361NJR	bed narrowPeak	bed	narrowPeak	IDR thresholded peaks	GRCh38	ENCSR000EVQ	TF ChIP-seq	/human-donors/ENCDO000AAC/	EFO:0001187	HepG2	cell line	Homo sapiens										TCF7L2-human	DNA						2011-10-29	ENCODE		see document		1, 2	1_1, 2_1							/files/ENCFF674OWW/, /files/ENCFF820HXD/, /files/ENCFF356LFX/, /files/ENCFF440ZQF/	75783	ENCODE Processing Pipeline	1fe2c368d31685236c334f535a05c0ba		https://www.encodeproject.org/files/ENCFF361NJR/@@download/ENCFF361NJR.bed.gz
ENCFF639XYN	bed narrowPeak	bed	narrowPeak	IDR thresholded peaks	GRCh38	ENCSR861JUQ	TF ChIP-seq	/human-donors/ENCDO000AAK/	EFO:0002784	GM12878	cell line	Homo sapiens										FOXK2-human	DNA						2017-01-27	ENCODE			450-650	1, 2	1_1, 2_1							/files/ENCFF297OGU/, /files/ENCFF232AKP/, /files/ENCFF377KFK/, /files/ENCFF356LFX/, /files/ENCFF805NWO/	93905	ENCODE Processing Pipeline	8fd7c812dd4de560a866d9089377c258		https://www.encodeproject.org/files/ENCFF639XYN/@@download/ENCFF639XYN.bed.gz
ENCFF417HLM	bed narrowPeak	bed	narrowPeak	IDR thresholded peaks	GRCh38	ENCSR661PKJ	TF ChIP-seq	/human-donors/ENCDO000AAC/	EFO:0001187	HepG2	cell line	Homo sapiens				CRISPR	insertion	{'schema_version': '14', 'aliases': ['michael-snyder:TS-1487'], 'organism': {'schema_version': '6', '@type': ['Organism', 'Item'], 'name': 'human', 'taxon_id': '9606', 'scientific_name': 'Homo sapiens', '@id': '/organisms/human/', 'uuid': '7745b647-ff15-4ff3-9ced-b897d4e2983c', 'status': 'released'}, 'genes': ['/genes/9480/'], '@type': ['Target', 'Item'], 'name': 'ONECUT2-human', 'label': 'ONECUT…				ONECUT2-human	DNA				formaldehyde		2020-07-08	ENCODE		sonication (generic)		1, 2	1_1, 2_1							/files/ENCFF356LFX/, /files/ENCFF095JVF/, /files/ENCFF657NDS/, /files/ENCFF191UOM/	194364	ENCODE Processing Pipeline	5f98646ee51c7f9c77fb76d7dbcb9fd8		https://www.encodeproject.org/files/ENCFF417HLM/@@download/ENCFF417HLM.bed.gz
ENCFF855PXT	bed narrowPeak	bed	narrowPeak	IDR thresholded peaks	GRCh38	ENCSR439WAF	TF ChIP-seq	/human-donors/ENCDO000AAK/	EFO:0002784	GM12878	cell line	Homo sapiens										E4F1-human	DNA						2018-01-26	ENCODE			450-650	1, 2	1_1, 2_1							/files/ENCFF526WYZ/, /files/ENCFF359RBL/, /files/ENCFF443FEI/, /files/ENCFF356LFX/, /files/ENCFF783FZL/	97014	ENCODE Processing Pipeline	a26a71750efb9c9d2462c8031393da11		https://www.encodeproject.org/files/ENCFF855PXT/@@download/ENCFF855PXT.bed.gz
ENCFF992HUS	bed narrowPeak	bed	narrowPeak	IDR thresholded peaks	GRCh38	ENCSR264CZJ	TF ChIP-seq	/human-donors/ENCDO000AAD/	EFO:0002067	K562	cell line	Homo sapiens										THRA-human	DNA						2017-06-29	ENCODE			450-650	1, 2	1_1, 2_1							/files/ENCFF274RVA/, /files/ENCFF356LFX/, /files/ENCFF554APQ/, /files/ENCFF735JLB/, /files/ENCFF639TXC/	28071	ENCODE Processing Pipeline	2447777b06fcc56bb6e7b36d788ac520		https://www.encodeproject.org/files/ENCFF992HUS/@@download/ENCFF992HUS.bed.gz
ENCFF936WPZ	bed narrowPeak	bed	narrowPeak	IDR thresholded peaks	GRCh38	ENCSR000BTE	TF ChIP-seq	/human-donors/ENCDO000ABE/	EFO:0002824	HCT116	cell line	Homo sapiens										FOSL1-human	DNA						2012-09-10	ENCODE		see document		1, 2	1_1, 2_1							/files/ENCFF943ATG/, /files/ENCFF680YDH/, /files/ENCFF587KWB/, /files/ENCFF356LFX/, /files/ENCFF790YEB/	465801	ENCODE Processing Pipeline	454f90846a2092255a965f41b52ded5f		https://www.encodeproject.org/files/ENCFF936WPZ/@@download/ENCFF936WPZ.bed.gz
ENCFF141SMI	bed narrowPeak	bed	narrowPeak	IDR thresholded peaks	GRCh38	ENCSR664POU	TF ChIP-seq	/human-donors/ENCDO000AAK/	EFO:0002784	GM12878	cell line	Homo sapiens										RELA-human	DNA						2014-07-07	ENCODE			450-650	1, 2	1_1, 2_1							/files/ENCFF299TVN/, /files/ENCFF277RXF/, /files/ENCFF356LFX/, /files/ENCFF526WYZ/, /files/ENCFF783FZL/	249121	ENCODE Processing Pipeline	a3752493583589c7b849b49b379958cc		https://www.encodeproject.org/files/ENCFF141SMI/@@download/ENCFF141SMI.bed.gz
ENCFF652FKO	bed narrowPeak	bed	narrowPeak	IDR thresholded peaks	GRCh38	ENCSR269TNX	TF ChIP-seq	/human-donors/ENCDO000AAC/	EFO:0001187	HepG2	cell line	Homo sapiens				CRISPR	insertion	{'dbxrefs': ['FactorBook:GABPA'], 'aliases': ['michael-snyder:TS-34'], 'organism': {'schema_version': '6', '@type': ['Organism', 'Item'], 'name': 'human', 'taxon_id': '9606', 'scientific_name': 'Homo sapiens', '@id': '/organisms/human/', 'uuid': '7745b647-ff15-4ff3-9ced-b897d4e2983c', 'status': 'released'}, 'genes': ['/genes/2551/'], '@type': ['Target', 'Item'], 'label': 'GABPA', 'title': 'GABPA …				GABPA-human	DNA						2016-10-31	ENCODE		see document		1, 2	1_1, 2_1							/files/ENCFF595QMK/, /files/ENCFF701TAB/, /files/ENCFF208MDL/, /files/ENCFF356LFX/	453843	ENCODE Processing Pipeline	6b4a81a586cf3131f37ce141afd006e9		https://www.encodeproject.org/files/ENCFF652FKO/@@download/ENCFF652FKO.bed.gz
ENCFF600KEF	bed narrowPeak	bed	narrowPeak	IDR thresholded peaks	GRCh38	ENCSR782WRO	TF ChIP-seq	/human-donors/ENCDO000AAD/	EFO:0002067	K562	cell line	Homo sapiens										BMI1-human	DNA						2014-07-07	ENCODE			150-350	1, 2	1_1, 2_1							/files/ENCFF129OSS/, /files/ENCFF356LFX/, /files/ENCFF005NXS/, /files/ENCFF079WXJ/, /files/ENCFF253OGH/	52334	ENCODE Processing Pipeline	b3027930ade23d8f5c510d23e8c59406		https://www.encodeproject.org/files/ENCFF600KEF/@@download/ENCFF600KEF.bed.gz
ENCFF139YNT	bed narrowPeak	bed	narrowPeak	IDR thresholded peaks	GRCh38	ENCSR611WZO	TF ChIP-seq	/human-donors/ENCDO000AAB/	EFO:0002791	HeLa-S3	cell line	Homo sapiens										SREBF2-human	DNA						2014-07-07	ENCODE			450-650	2, 3	2_1, 3_1							/files/ENCFF855COI/, /files/ENCFF437HII/, /files/ENCFF356LFX/, /files/ENCFF037BXO/, /files/ENCFF235LIF/, /files/ENCFF067GJF/	55736	ENCODE Processing Pipeline	82959bf67dd988c39d3fe7bccdf23cc7		https://www.encodeproject.org/files/ENCFF139YNT/@@download/ENCFF139YNT.bed.gz
ENCFF432PLY	bed narrowPeak	bed	narrowPeak	IDR thresholded peaks	GRCh38	ENCSR041XML	TF ChIP-seq	/human-donors/ENCDO000AAK/	EFO:0002784	GM12878	cell line	Homo sapiens										SRF-human	DNA						2018-01-26	ENCODE			450-650	1, 2	1_1, 2_1							/files/ENCFF232AKP/, /files/ENCFF377KFK/, /files/ENCFF143EPW/, /files/ENCFF908DFN/, /files/ENCFF356LFX/	326514	ENCODE Processing Pipeline	4a7fb446d6ebbcfe25517ba79f59a6b7		https://www.encodeproject.org/files/ENCFF432PLY/@@download/ENCFF432PLY.bed.gz
ENCFF023IFO	bed narrowPeak	bed	narrowPeak	IDR thresholded peaks	GRCh38	ENCSR552YGL	TF ChIP-seq	/human-donors/ENCDO000AAD/	EFO:0002067	K562	cell line	Homo sapiens					insertion	{'dbxrefs': ['FactorBook:NFE2'], 'aliases': ['michael-snyder:TS-235'], 'organism': {'schema_version': '6', '@type': ['Organism', 'Item'], 'name': 'human', 'taxon_id': '9606', 'scientific_name': 'Homo sapiens', '@id': '/organisms/human/', 'uuid': '7745b647-ff15-4ff3-9ced-b897d4e2983c', 'status': 'released'}, 'genes': ['/genes/4778/'], '@type': ['Target', 'Item'], 'label': 'NFE2', 'title': 'NFE2 (H…				NFE2-human	DNA						2016-08-24	ENCODE				1, 2	1_1, 2_1							/files/ENCFF251FEP/, /files/ENCFF100IWG/, /files/ENCFF356LFX/, /files/ENCFF253VZM/	680999	ENCODE Processing Pipeline	47ca105bd3956a20134bb33e6a924cb8		https://www.encodeproject.org/files/ENCFF023IFO/@@download/ENCFF023IFO.bed.gz
ENCFF345BUG	bed narrowPeak	bed	narrowPeak	conservative IDR thresholded peaks	GRCh38	ENCSR263DFP	TF ChIP-seq	/human-donors/ENCDO000AAD/	EFO:0002067	K562	cell line	Homo sapiens					insertion	{'schema_version': '14', 'aliases': ['michael-snyder:TS-73'], 'organism': {'schema_version': '6', '@type': ['Organism', 'Item'], 'name': 'human', 'taxon_id': '9606', 'scientific_name': 'Homo sapiens', '@id': '/organisms/human/', 'uuid': '7745b647-ff15-4ff3-9ced-b897d4e2983c', 'status': 'released'}, 'genes': ['/genes/5089/'], '@type': ['Target', 'Item'], 'name': 'PBX2-human', 'label': 'PBX2', '@id…				PBX2-human	DNA						2016-08-24	ENCODE				1, 2	1_1, 2_1							/files/ENCFF356LFX/, /files/ENCFF552ZPV/, /files/ENCFF074TMJ/, /files/ENCFF734DAT/	591007	ENCODE Processing Pipeline	66a258f065e89d8f7cf15aa4ed24e2d4		https://www.encodeproject.org/files/ENCFF345BUG/@@download/ENCFF345BUG.bed.gz
ENCFF946JFA	bed narrowPeak	bed	narrowPeak	IDR thresholded peaks	GRCh38	ENCSR711XNY	TF ChIP-seq	/human-donors/ENCDO000AAK/	EFO:0002784	GM12878	cell line	Homo sapiens										PKNOX1-human	DNA						2016-11-17	ENCODE			450-650	1, 2	1_1, 2_1							/files/ENCFF359OVA/, /files/ENCFF568MVO/, /files/ENCFF356LFX/, /files/ENCFF783FZL/, /files/ENCFF526WYZ/	609495	ENCODE Processing Pipeline	1b664a58c27b7933ca6a66593d60f821		https://www.encodeproject.org/files/ENCFF946JFA/@@download/ENCFF946JFA.bed.gz
ENCFF107DBQ	bed narrowPeak	bed	narrowPeak	conservative IDR thresholded peaks	GRCh38	ENCSR632DCH	TF ChIP-seq	/human-donors/ENCDO000AAD/	EFO:0002067	K562	cell line	Homo sapiens					insertion	{'dbxrefs': ['FactorBook:ATF3'], 'aliases': ['michael-snyder:TS-100'], 'organism': {'schema_version': '6', '@type': ['Organism', 'Item'], 'name': 'human', 'taxon_id': '9606', 'scientific_name': 'Homo sapiens', '@id': '/organisms/human/', 'uuid': '7745b647-ff15-4ff3-9ced-b897d4e2983c', 'status': 'released'}, 'genes': ['/genes/467/'], '@type': ['Target', 'Item'], 'label': 'ATF3', 'title': 'ATF3 (Ho…		hg19 1 212658547 212847095		ATF3-human	DNA						2016-08-24	ENCODE				1, 2	1_1, 2_1							/files/ENCFF649HJF/, /files/ENCFF817JCI/, /files/ENCFF776QOG/, /files/ENCFF356LFX/	794063	ENCODE Processing Pipeline	a52750b99560c8dfe0ef043e3287371c		https://www.encodeproject.org/files/ENCFF107DBQ/@@download/ENCFF107DBQ.bed.gz
ENCFF976HNC	bed narrowPeak	bed	narrowPeak	IDR thresholded peaks	GRCh38	ENCSR593DGU	TF ChIP-seq	/human-donors/ENCDO000AAZ/	EFO:0001086	A549	cell line	Homo sapiens										FOSL2-human	DNA				formaldehyde		2016-10-27	GGR		sonication (Bioruptor Twin)	>200	1, 2	1_1, 2_1							/files/ENCFF159EVY/, /files/ENCFF356LFX/, /files/ENCFF591NZJ/, /files/ENCFF392JXG/, /files/ENCFF036VGE/, /files/ENCFF464RCS/	253361	ENCODE Processing Pipeline	28c9b2f2d6d561982da3af42e70cbf3f		https://www.encodeproject.org/files/ENCFF976HNC/@@download/ENCFF976HNC.bed.gz
ENCFF125GZU	bed narrowPeak	bed	narrowPeak	IDR thresholded peaks	GRCh38	ENCSR788RSW	TF ChIP-seq	/human-donors/ENCDO000AAD/	EFO:0002067	K562	cell line	Homo sapiens										SOX6-human	DNA						2014-07-07	ENCODE			450-650	1, 2	1_1, 2_1							/files/ENCFF356LFX/, /files/ENCFF936FZX/, /files/ENCFF037WIZ/, /files/ENCFF822ODT/, /files/ENCFF163PFU/, /files/ENCFF970CZZ/, /files/ENCFF251WJH/	601575	ENCODE Processing Pipeline	bb2ea0a22ffd18e8803bd7208942c7b7		https://www.encodeproject.org/files/ENCFF125GZU/@@download/ENCFF125GZU.bed.gz
ENCFF777PKJ	bed narrowPeak	bed	narrowPeak	conservative IDR thresholded peaks	GRCh38	ENCSR998AJK	TF ChIP-seq	/human-donors/ENCDO000AAD/	EFO:0002067	K562	cell line	Homo sapiens										NRF1-human	DNA						2014-07-07	ENCODE			450-650	1, 2	1_1, 2_1							/files/ENCFF822ODT/, /files/ENCFF831MDA/, /files/ENCFF724UWZ/, /files/ENCFF356LFX/, /files/ENCFF936FZX/	684248	ENCODE Processing Pipeline	c83e81d318363f8a8423cea8f41baab2		https://www.encodeproject.org/files/ENCFF777PKJ/@@download/ENCFF777PKJ.bed.gz
ENCFF191NVV	bed narrowPeak	bed	narrowPeak	IDR thresholded peaks	GRCh38	ENCSR681WHQ	TF ChIP-seq	/human-donors/ENCDO000AAC/	EFO:0001187	HepG2	cell line	Homo sapiens										ETS1-human	DNA						2018-01-26	ENCODE			150-350	1, 2	1_1, 2_1							/files/ENCFF548TWG/, /files/ENCFF356LFX/, /files/ENCFF078IOB/, /files/ENCFF958XVX/, /files/ENCFF471JNI/	169035	ENCODE Processing Pipeline	eb09ae65b513514aaacfd43ef635af5a		https://www.encodeproject.org/files/ENCFF191NVV/@@download/ENCFF191NVV.bed.gz
ENCFF889SYG	bed narrowPeak	bed	narrowPeak	IDR thresholded peaks	GRCh38	ENCSR562POI	TF ChIP-seq	/human-donors/ENCDO000AAC/	EFO:0001187	HepG2	cell line	Homo sapiens				CRISPR	insertion	{'schema_version': '14', 'aliases': [], 'organism': {'schema_version': '6', '@type': ['Organism', 'Item'], 'name': 'human', 'taxon_id': '9606', 'scientific_name': 'Homo sapiens', '@id': '/organisms/human/', 'uuid': '7745b647-ff15-4ff3-9ced-b897d4e2983c', 'status': 'released'}, 'genes': ['/genes/57215/'], '@type': ['Target', 'Item'], 'name': 'THAP11-human', 'label': 'THAP11', '@id': '/targets/THAP…				THAP11-human	DNA						2016-11-08	ENCODE		see document		1, 2	1_1, 2_1							/files/ENCFF723HPB/, /files/ENCFF630UVE/, /files/ENCFF377YGG/, /files/ENCFF356LFX/	673834	ENCODE Processing Pipeline	05e5faf6126b7292c49c0d9f3552c973		https://www.encodeproject.org/files/ENCFF889SYG/@@download/ENCFF889SYG.bed.gz
ENCFF088YXY	bed narrowPeak	bed	narrowPeak	IDR thresholded peaks	GRCh38	ENCSR928API	TF ChIP-seq	/human-donors/ENCDO000AAC/	EFO:0001187	HepG2	cell line	Homo sapiens										RFX1-human	DNA						2017-11-14	ENCODE			450-650	2, 3	2_1, 3_1							/files/ENCFF103UXM/, /files/ENCFF243SVA/, /files/ENCFF622QQU/, /files/ENCFF356LFX/, /files/ENCFF184JEA/	109224	ENCODE Processing Pipeline	6e606b1e24f4a13891e894c4caabb8a4		https://www.encodeproject.org/files/ENCFF088YXY/@@download/ENCFF088YXY.bed.gz
ENCFF129FEV	bed narrowPeak	bed	narrowPeak	IDR thresholded peaks	GRCh38	ENCSR541WQI	TF ChIP-seq	/human-donors/ENCDO000AAZ/	EFO:0001086	A549	cell line	Homo sapiens										MAFK-human	DNA						2014-07-07	ENCODE			450-650	2, 3	2_1, 3_1							/files/ENCFF159OSW/, /files/ENCFF041EOD/, /files/ENCFF356LFX/, /files/ENCFF011CLH/, /files/ENCFF489JCA/, /files/ENCFF712RWH/, /files/ENCFF646ZPF/	1105806	ENCODE Processing Pipeline	13cc463beb4bb8c3bf1416345cc76aff		https://www.encodeproject.org/files/ENCFF129FEV/@@download/ENCFF129FEV.bed.gz
ENCFF567JIZ	bed narrowPeak	bed	narrowPeak	conservative IDR thresholded peaks	GRCh38	ENCSR130VQL	TF ChIP-seq	/human-donors/ENCDO000AAC/	EFO:0001187	HepG2	cell line	Homo sapiens				CRISPR	insertion	{'schema_version': '14', 'aliases': [], 'organism': {'schema_version': '6', '@type': ['Organism', 'Item'], 'name': 'human', 'taxon_id': '9606', 'scientific_name': 'Homo sapiens', '@id': '/organisms/human/', 'uuid': '7745b647-ff15-4ff3-9ced-b897d4e2983c', 'status': 'released'}, 'genes': ['/genes/5468/'], '@type': ['Target', 'Item'], 'name': 'PPARG-human', 'label': 'PPARG', '@id': '/targets/PPARG-h…				PPARG-human	DNA						2016-11-08	ENCODE		see document		1, 2	1_1, 2_1							/files/ENCFF860PLC/, /files/ENCFF723HPB/, /files/ENCFF477DEP/, /files/ENCFF356LFX/	436467	ENCODE Processing Pipeline	caacb40d3d5be05a7061564cfcb49b6a		https://www.encodeproject.org/files/ENCFF567JIZ/@@download/ENCFF567JIZ.bed.gz
ENCFF826QOG	bed narrowPeak	bed	narrowPeak	conservative IDR thresholded peaks	GRCh38	ENCSR619GFP	TF ChIP-seq	/human-donors/ENCDO000AAD/	EFO:0002067	K562	cell line	Homo sapiens					insertion	{'schema_version': '14', 'aliases': [], 'organism': {'schema_version': '6', '@type': ['Organism', 'Item'], 'name': 'human', 'taxon_id': '9606', 'scientific_name': 'Homo sapiens', '@id': '/organisms/human/', 'uuid': '7745b647-ff15-4ff3-9ced-b897d4e2983c', 'status': 'released'}, 'genes': ['/genes/25988/'], '@type': ['Target', 'Item'], 'name': 'HINFP-human', 'label': 'HINFP', '@id': '/targets/HINFP-…				HINFP-human	DNA						2016-03-02	ENCODE			450-650	1, 2	1_1, 2_1							/files/ENCFF198WXC/, /files/ENCFF356LFX/, /files/ENCFF464JBU/, /files/ENCFF818TRP/	121440	ENCODE Processing Pipeline	13ca406a8cf98688707c4e978f2ab6fa		https://www.encodeproject.org/files/ENCFF826QOG/@@download/ENCFF826QOG.bed.gz
ENCFF352MAF	bed narrowPeak	bed	narrowPeak	IDR thresholded peaks	GRCh38	ENCSR996DUT	TF ChIP-seq	/human-donors/ENCDO000AAZ/	EFO:0001086	A549	cell line	Homo sapiens										JUN-human	DNA						2014-07-07	ENCODE			150-350	1, 2	1_1, 2_1							/files/ENCFF968ZQN/, /files/ENCFF119XQS/, /files/ENCFF682VRL/, /files/ENCFF356LFX/, /files/ENCFF640TMR/, /files/ENCFF302AJZ/, /files/ENCFF821HQW/	35701	ENCODE Processing Pipeline	8be82a118cd6551cd2d9563b46742674		https://www.encodeproject.org/files/ENCFF352MAF/@@download/ENCFF352MAF.bed.gz
ENCFF489SJO	bed narrowPeak	bed	narrowPeak	IDR thresholded peaks	GRCh38	ENCSR201GGK	TF ChIP-seq	/human-donors/ENCDO000AAC/	EFO:0001187	HepG2	cell line	Homo sapiens				CRISPR	insertion	{'schema_version': '14', 'aliases': [], 'organism': {'schema_version': '6', '@type': ['Organism', 'Item'], 'name': 'human', 'taxon_id': '9606', 'scientific_name': 'Homo sapiens', '@id': '/organisms/human/', 'uuid': '7745b647-ff15-4ff3-9ced-b897d4e2983c', 'status': 'released'}, 'genes': ['/genes/4783/'], '@type': ['Target', 'Item'], 'name': 'NFIL3-human', 'label': 'NFIL3', '@id': '/targets/NFIL3-h…				NFIL3-human	DNA						2016-11-08	ENCODE		see document		1, 2	1_1, 2_1							/files/ENCFF723HPB/, /files/ENCFF356LFX/, /files/ENCFF277BSQ/, /files/ENCFF350VIL/	651056	ENCODE Processing Pipeline	67d651fd9779009d4f40712dc746e260		https://www.encodeproject.org/files/ENCFF489SJO/@@download/ENCFF489SJO.bed.gz
ENCFF712HHN	bed narrowPeak	bed	narrowPeak	IDR thresholded peaks	GRCh38	ENCSR096IIB	TF ChIP-seq	/human-donors/ENCDO000AAC/	EFO:0001187	HepG2	cell line	Homo sapiens				CRISPR	insertion	{'schema_version': '14', 'aliases': [], 'organism': {'schema_version': '6', '@type': ['Organism', 'Item'], 'name': 'human', 'taxon_id': '9606', 'scientific_name': 'Homo sapiens', '@id': '/organisms/human/', 'uuid': '7745b647-ff15-4ff3-9ced-b897d4e2983c', 'status': 'released'}, 'genes': ['/genes/2119/'], '@type': ['Target', 'Item'], 'name': 'ETV5-human', 'label': 'ETV5', '@id': '/targets/ETV5-huma…				ETV5-human	DNA						2018-02-10	ENCODE		see document		1, 2	1_1, 2_1							/files/ENCFF723HPB/, /files/ENCFF070MDN/, /files/ENCFF610IQA/, /files/ENCFF356LFX/	536622	ENCODE Processing Pipeline	f68734fe3777b25ba55de857e0349cf0		https://www.encodeproject.org/files/ENCFF712HHN/@@download/ENCFF712HHN.bed.gz
ENCFF365ETH	bed narrowPeak	bed	narrowPeak	IDR thresholded peaks	GRCh38	ENCSR928KOR	TF ChIP-seq	/human-donors/ENCDO000AAD/	EFO:0002067	K562	cell line	Homo sapiens										GMEB1-human	DNA						2018-01-26	ENCODE			450-650	1, 2	1_1, 2_1							/files/ENCFF399KHS/, /files/ENCFF356LFX/, /files/ENCFF864MCP/, /files/ENCFF735JLB/, /files/ENCFF554APQ/	544114	ENCODE Processing Pipeline	cfffa538d443e3da721808937512c0fb		https://www.encodeproject.org/files/ENCFF365ETH/@@download/ENCFF365ETH.bed.gz
ENCFF314KET	bed narrowPeak	bed	narrowPeak	IDR thresholded peaks	GRCh38	ENCSR112ALD	TF ChIP-seq	/human-donors/ENCDO000AAC/	EFO:0001187	HepG2	cell line	Homo sapiens										CREB1-human	DNA						2017-11-14	ENCODE			450-650	2, 3	2_1, 3_1							/files/ENCFF356LFX/, /files/ENCFF622QQU/, /files/ENCFF243SVA/, /files/ENCFF906EDB/, /files/ENCFF629RNF/	655837	ENCODE Processing Pipeline	6ff4c511eb48c505159e49a89db88a72		https://www.encodeproject.org/files/ENCFF314KET/@@download/ENCFF314KET.bed.gz
ENCFF240ZHW	bed narrowPeak	bed	narrowPeak	IDR thresholded peaks	GRCh38	ENCSR000BSR	TF ChIP-seq	/human-donors/ENCDO000AAE/	EFO:0001203	MCF-7	cell line	Homo sapiens										CEBPB-human	DNA						2012-09-10	ENCODE		see document		1, 2	1_1, 2_1							/files/ENCFF671SEQ/, /files/ENCFF310KKN/, /files/ENCFF341SFE/, /files/ENCFF731WWK/, /files/ENCFF356LFX/, /files/ENCFF153LTH/, /files/ENCFF758OHA/	656965	ENCODE Processing Pipeline	8c20c751b18b07075d20c6b9339c3dd4		https://www.encodeproject.org/files/ENCFF240ZHW/@@download/ENCFF240ZHW.bed.gz
ENCFF955MFB	bed narrowPeak	bed	narrowPeak	IDR thresholded peaks	GRCh38	ENCSR331ORD	TF ChIP-seq	/human-donors/ENCDO000AAC/	EFO:0001187	HepG2	cell line	Homo sapiens				CRISPR	insertion	{'dbxrefs': ['FactorBook:CREB1'], 'aliases': [], 'organism': {'schema_version': '6', '@type': ['Organism', 'Item'], 'name': 'human', 'taxon_id': '9606', 'scientific_name': 'Homo sapiens', '@id': '/organisms/human/', 'uuid': '7745b647-ff15-4ff3-9ced-b897d4e2983c', 'status': 'released'}, 'genes': ['/genes/1385/'], '@type': ['Target', 'Item'], 'label': 'CREB1', 'title': 'CREB1 (Homo sapiens)', 'inve…				CREB1-human	DNA						2016-06-14	ENCODE		see document		1, 2	1_1, 2_1							/files/ENCFF204CZP/, /files/ENCFF357MFI/, /files/ENCFF612KEK/, /files/ENCFF356LFX/	487727	ENCODE Processing Pipeline	02bef922f088deda0122d4585a1fd5dc		https://www.encodeproject.org/files/ENCFF955MFB/@@download/ENCFF955MFB.bed.gz
ENCFF718ZFY	bed narrowPeak	bed	narrowPeak	IDR thresholded peaks	GRCh38	ENCSR000EGQ	TF ChIP-seq	/human-donors/ENCDO000AAD/	EFO:0002067	K562	cell line	Homo sapiens										NFYB-human	DNA						2011-10-29	ENCODE		see document		1, 2	1_1, 2_1							/files/ENCFF146ENO/, /files/ENCFF039CRW/, /files/ENCFF737LSI/, /files/ENCFF356LFX/, /files/ENCFF981KIX/	167622	ENCODE Processing Pipeline	50937b9ac5128d8482d0e5890582530c		https://www.encodeproject.org/files/ENCFF718ZFY/@@download/ENCFF718ZFY.bed.gz
ENCFF895MHN	bed narrowPeak	bed	narrowPeak	IDR thresholded peaks	GRCh38	ENCSR000BGU	TF ChIP-seq	/human-donors/ENCDO000AAK/	EFO:0002784	GM12878	cell line	Homo sapiens										EBF1-human	DNA						2011-07-18	ENCODE		see document		1, 2	1_1, 2_1							/files/ENCFF075XYL/, /files/ENCFF882OBA/, /files/ENCFF650TOW/, /files/ENCFF519KIS/, /files/ENCFF679DWX/, /files/ENCFF356LFX/	744477	ENCODE Processing Pipeline	62c5cdd498d2027d029b847f0ab2241a		https://www.encodeproject.org/files/ENCFF895MHN/@@download/ENCFF895MHN.bed.gz
ENCFF475HLY	bed narrowPeak	bed	narrowPeak	IDR thresholded peaks	GRCh38	ENCSR583KLD	TF ChIP-seq	/human-donors/ENCDO000AAC/	EFO:0001187	HepG2	cell line	Homo sapiens				CRISPR	insertion	{'schema_version': '14', 'aliases': [], 'organism': {'schema_version': '6', '@type': ['Organism', 'Item'], 'name': 'human', 'taxon_id': '9606', 'scientific_name': 'Homo sapiens', '@id': '/organisms/human/', 'uuid': '7745b647-ff15-4ff3-9ced-b897d4e2983c', 'status': 'released'}, 'genes': ['/genes/7008/'], '@type': ['Target', 'Item'], 'name': 'TEF-human', 'label': 'TEF', '@id': '/targets/TEF-human/'…				TEF-human	DNA				formaldehyde		2020-07-14	ENCODE		sonication (generic)		1, 2	1_1, 2_1							/files/ENCFF657NDS/, /files/ENCFF356LFX/, /files/ENCFF621TGU/, /files/ENCFF450DUD/	150294	ENCODE Processing Pipeline	667a8fd5d7c1bed2ccd93f9ff56f1aa4		https://www.encodeproject.org/files/ENCFF475HLY/@@download/ENCFF475HLY.bed.gz
ENCFF488IGF	bed narrowPeak	bed	narrowPeak	IDR thresholded peaks	GRCh38	ENCSR205SKQ	TF ChIP-seq	/human-donors/ENCDO000AAK/	EFO:0002784	GM12878	cell line	Homo sapiens										YBX1-human	DNA						2016-08-24	ENCODE			450-650	1, 2	1_1, 2_1							/files/ENCFF526WYZ/, /files/ENCFF786DTU/, /files/ENCFF356LFX/, /files/ENCFF410MRB/, /files/ENCFF783FZL/	25728	ENCODE Processing Pipeline	6053d790c8defdc6abe4b2d18ba70b7e		https://www.encodeproject.org/files/ENCFF488IGF/@@download/ENCFF488IGF.bed.gz
ENCFF738LQC	bed narrowPeak	bed	narrowPeak	IDR thresholded peaks	GRCh38	ENCSR000BVL	TF ChIP-seq	/human-donors/ENCDO000AAC/	EFO:0001187	HepG2	cell line	Homo sapiens										CREB1-human	DNA						2012-09-10	ENCODE		see document		1, 2	1_1, 2_1							/files/ENCFF379RHD/, /files/ENCFF356LFX/, /files/ENCFF430MNY/, /files/ENCFF434VWY/, /files/ENCFF002WEO/, /files/ENCFF178TJG/	418510	ENCODE Processing Pipeline	5784b98dfda2568525bb799ba7b85953		https://www.encodeproject.org/files/ENCFF738LQC/@@download/ENCFF738LQC.bed.gz
ENCFF213LSA	bed narrowPeak	bed	narrowPeak	IDR thresholded peaks	GRCh38	ENCSR961PPA	TF ChIP-seq	/human-donors/ENCDO000AAK/	EFO:0002784	GM12878	cell line	Homo sapiens										ATF2-human	DNA						2016-10-26	ENCODE			450-650	1, 2	1_1, 2_1							/files/ENCFF356LFX/, /files/ENCFF232AKP/, /files/ENCFF377KFK/, /files/ENCFF956ZQI/, /files/ENCFF920SPT/	322186	ENCODE Processing Pipeline	622bd4de4e35bbf374698063aa0ade7f		https://www.encodeproject.org/files/ENCFF213LSA/@@download/ENCFF213LSA.bed.gz
ENCFF073UWB	bed narrowPeak	bed	narrowPeak	IDR thresholded peaks	GRCh38	ENCSR938ETG	TF ChIP-seq	/human-donors/ENCDO000AAC/	EFO:0001187	HepG2	cell line	Homo sapiens				CRISPR	insertion	{'schema_version': '14', 'aliases': [], 'organism': {'schema_version': '6', '@type': ['Organism', 'Item'], 'name': 'human', 'taxon_id': '9606', 'scientific_name': 'Homo sapiens', '@id': '/organisms/human/', 'uuid': '7745b647-ff15-4ff3-9ced-b897d4e2983c', 'status': 'released'}, 'genes': ['/genes/687/'], '@type': ['Target', 'Item'], 'name': 'KLF9-human', 'label': 'KLF9', '@id': '/targets/KLF9-human…				KLF9-human	DNA						2016-11-08	ENCODE		see document		1, 2	1_1, 2_1							/files/ENCFF356LFX/, /files/ENCFF922MFM/, /files/ENCFF024SQP/, /files/ENCFF723HPB/	135189	ENCODE Processing Pipeline	93e905ba03590c40c69e18f28af9d53b		https://www.encodeproject.org/files/ENCFF073UWB/@@download/ENCFF073UWB.bed.gz
ENCFF271FEM	bed narrowPeak	bed	narrowPeak	IDR thresholded peaks	GRCh38	ENCSR000BOT	TF ChIP-seq	/human-donors/ENCDO000AAC/	EFO:0001187	HepG2	cell line	Homo sapiens										REST-human	DNA						2012-02-29	ENCODE		see document		1, 2	1_1, 2_1							/files/ENCFF459YUC/, /files/ENCFF111DXX/, /files/ENCFF356LFX/, /files/ENCFF285GKD/, /files/ENCFF871IQR/	290776	ENCODE Processing Pipeline	e15a8c0d0004642daa8d4a818e760896		https://www.encodeproject.org/files/ENCFF271FEM/@@download/ENCFF271FEM.bed.gz
ENCFF634YFK	bed narrowPeak	bed	narrowPeak	IDR thresholded peaks	GRCh38	ENCSR605YWG	TF ChIP-seq	/human-donors/ENCDO000AAC/	EFO:0001187	HepG2	cell line	Homo sapiens										TBX3-human	DNA						2016-11-17	ENCODE			450-650	2, 3	2_1, 3_1							/files/ENCFF269KDX/, /files/ENCFF356LFX/, /files/ENCFF622QQU/, /files/ENCFF743LQE/, /files/ENCFF243SVA/	86501	ENCODE Processing Pipeline	df2862f1890120203cf27767eff80aac		https://www.encodeproject.org/files/ENCFF634YFK/@@download/ENCFF634YFK.bed.gz
ENCFF132AJP	bed narrowPeak	bed	narrowPeak	IDR thresholded peaks	GRCh38	ENCSR125DAD	TF ChIP-seq	/human-donors/ENCDO000AAC/	EFO:0001187	HepG2	cell line	Homo sapiens				CRISPR	insertion	{'schema_version': '14', 'aliases': [], 'organism': {'schema_version': '6', '@type': ['Organism', 'Item'], 'name': 'human', 'taxon_id': '9606', 'scientific_name': 'Homo sapiens', '@id': '/organisms/human/', 'uuid': '7745b647-ff15-4ff3-9ced-b897d4e2983c', 'status': 'released'}, 'genes': ['/genes/6945/'], '@type': ['Target', 'Item'], 'name': 'MLX-human', 'label': 'MLX', '@id': '/targets/MLX-human/'…				MLX-human	DNA						2016-11-08	ENCODE		see document		1, 2	1_1, 2_1							/files/ENCFF356LFX/, /files/ENCFF723HPB/, /files/ENCFF385GCJ/, /files/ENCFF550HBH/	261396	ENCODE Processing Pipeline	da43509b0446cd7462db514f657c69e9		https://www.encodeproject.org/files/ENCFF132AJP/@@download/ENCFF132AJP.bed.gz
ENCFF009RFC	bed narrowPeak	bed	narrowPeak	IDR thresholded peaks	GRCh38	ENCSR011WGT	TF ChIP-seq	/human-donors/ENCDO000AAD/	EFO:0002067	K562	cell line	Homo sapiens				CRISPR	insertion	{'dbxrefs': ['FactorBook:GABPB1'], 'aliases': [], 'organism': {'schema_version': '6', '@type': ['Organism', 'Item'], 'name': 'human', 'taxon_id': '9606', 'scientific_name': 'Homo sapiens', '@id': '/organisms/human/', 'uuid': '7745b647-ff15-4ff3-9ced-b897d4e2983c', 'status': 'released'}, 'genes': ['/genes/2553/'], '@type': ['Target', 'Item'], 'label': 'GABPB1', 'title': 'GABPB1 (Homo sapiens)', 'i…				GABPB1-human	DNA				formaldehyde		2022-08-23	ENCODE		sonication (generic)		1, 2	1_1, 2_1							/files/ENCFF700HZR/, /files/ENCFF028PJB/, /files/ENCFF356LFX/, /files/ENCFF810GWN/	418536	ENCODE Processing Pipeline	03f477652819abc2afd90b296805750a		https://www.encodeproject.org/files/ENCFF009RFC/@@download/ENCFF009RFC.bed.gz
ENCFF029RBI	bed narrowPeak	bed	narrowPeak	IDR thresholded peaks	GRCh38	ENCSR815ZDS	TF ChIP-seq	/human-donors/ENCDO000AAD/	EFO:0002067	K562	cell line	Homo sapiens										SREBF1-human	DNA						2014-07-07	ENCODE			150-350	1, 2	1_1, 2_1							/files/ENCFF595DTP/, /files/ENCFF625UZL/, /files/ENCFF356LFX/, /files/ENCFF005NXS/, /files/ENCFF253OGH/	51543	ENCODE Processing Pipeline	b286c5e7861dccda6758756ec4cab94c		https://www.encodeproject.org/files/ENCFF029RBI/@@download/ENCFF029RBI.bed.gz
ENCFF762CYI	bed narrowPeak	bed	narrowPeak	IDR thresholded peaks	GRCh38	ENCSR494TDU	TF ChIP-seq	/human-donors/ENCDO000AAD/	EFO:0002067	K562	cell line	Homo sapiens										NRF1-human	DNA						2014-07-07	ENCODE			450-650	1, 2	1_1, 2_1							/files/ENCFF936FZX/, /files/ENCFF202QRB/, /files/ENCFF356LFX/, /files/ENCFF844ZNZ/, /files/ENCFF822ODT/	584046	ENCODE Processing Pipeline	b9052da9ef7a6249fa029381b1a9bbc9		https://www.encodeproject.org/files/ENCFF762CYI/@@download/ENCFF762CYI.bed.gz
ENCFF553GPK	bed narrowPeak	bed	narrowPeak	IDR thresholded peaks	GRCh38	ENCSR991ELG	TF ChIP-seq	/human-donors/ENCDO000AAD/	EFO:0002067	K562	cell line	Homo sapiens										SP1-human	DNA						2014-07-07	ENCODE			450-650	1, 2	1_1, 2_1							/files/ENCFF600FDY/, /files/ENCFF356LFX/, /files/ENCFF037WIZ/, /files/ENCFF970CZZ/, /files/ENCFF948YCQ/, /files/ENCFF822ODT/, /files/ENCFF936FZX/	224618	ENCODE Processing Pipeline	fc59a583a0ed49bf82c5bd5c159b7025		https://www.encodeproject.org/files/ENCFF553GPK/@@download/ENCFF553GPK.bed.gz
ENCFF558AJI	bed narrowPeak	bed	narrowPeak	IDR thresholded peaks	GRCh38	ENCSR058DRG	TF ChIP-seq	/human-donors/ENCDO000AAD/	EFO:0002067	K562	cell line	Homo sapiens				CRISPR	insertion	{'schema_version': '14', 'aliases': ['michael-snyder:TS-64'], 'organism': {'schema_version': '6', '@type': ['Organism', 'Item'], 'name': 'human', 'taxon_id': '9606', 'scientific_name': 'Homo sapiens', '@id': '/organisms/human/', 'uuid': '7745b647-ff15-4ff3-9ced-b897d4e2983c', 'status': 'released'}, 'genes': ['/genes/1054/'], '@type': ['Target', 'Item'], 'name': 'CEBPG-human', 'label': 'CEBPG', '@…				CEBPG-human	DNA				formaldehyde		2022-08-15	ENCODE		sonication (generic)		1, 2	1_1, 2_1							/files/ENCFF614LJY/, /files/ENCFF611LFC/, /files/ENCFF356LFX/, /files/ENCFF604PVE/	334577	ENCODE Processing Pipeline	80d2e8c69d6dd36c8164a9c90a93367f		https://www.encodeproject.org/files/ENCFF558AJI/@@download/ENCFF558AJI.bed.gz
ENCFF478SRO	bed narrowPeak	bed	narrowPeak	IDR thresholded peaks	GRCh38	ENCSR976TBC	TF ChIP-seq	/human-donors/ENCDO000AAK/	EFO:0002784	GM12878	cell line	Homo sapiens										IRF5-human	DNA						2017-02-21	ENCODE			450-650	1, 2	1_1, 2_1							/files/ENCFF783FZL/, /files/ENCFF510PTR/, /files/ENCFF526WYZ/, /files/ENCFF356LFX/, /files/ENCFF881PDA/	39360	ENCODE Processing Pipeline	3c63d6c7f40aff208210d69e5e5b2a38		https://www.encodeproject.org/files/ENCFF478SRO/@@download/ENCFF478SRO.bed.gz
ENCFF938KVY	bed narrowPeak	bed	narrowPeak	IDR thresholded peaks	GRCh38	ENCSR642PQK	TF ChIP-seq	/human-donors/ENCDO000AAC/	EFO:0001187	HepG2	cell line	Homo sapiens				CRISPR	insertion	{'schema_version': '14', 'aliases': [], 'organism': {'schema_version': '6', '@type': ['Organism', 'Item'], 'name': 'human', 'taxon_id': '9606', 'scientific_name': 'Homo sapiens', '@id': '/organisms/human/', 'uuid': '7745b647-ff15-4ff3-9ced-b897d4e2983c', 'status': 'released'}, 'genes': ['/genes/6671/'], '@type': ['Target', 'Item'], 'name': 'SP4-human', 'label': 'SP4', '@id': '/targets/SP4-human/'…				SP4-human	DNA				formaldehyde		2023-01-06	ENCODE		sonication (generic)		1, 2	1_1, 2_1							/files/ENCFF338PKT/, /files/ENCFF939LLI/, /files/ENCFF356LFX/, /files/ENCFF360VJC/	422889	ENCODE Processing Pipeline	4fa22400a7d35d31bff6247414758f41		https://www.encodeproject.org/files/ENCFF938KVY/@@download/ENCFF938KVY.bed.gz
ENCFF473NCJ	bed narrowPeak	bed	narrowPeak	IDR thresholded peaks	GRCh38	ENCSR133DMU	TF ChIP-seq	/human-donors/ENCDO000AAD/	EFO:0002067	K562	cell line	Homo sapiens				CRISPR	insertion	{'schema_version': '14', 'aliases': [], 'organism': {'schema_version': '6', '@type': ['Organism', 'Item'], 'name': 'human', 'taxon_id': '9606', 'scientific_name': 'Homo sapiens', '@id': '/organisms/human/', 'uuid': '7745b647-ff15-4ff3-9ced-b897d4e2983c', 'status': 'released'}, 'genes': ['/genes/473/'], '@type': ['Target', 'Item'], 'name': 'RERE-human', 'label': 'RERE', '@id': '/targets/RERE-human…				RERE-human	DNA				formaldehyde		2023-01-24	ENCODE		sonication (generic)		1, 2	1_1, 2_1							/files/ENCFF866RTF/, /files/ENCFF157XBU/, /files/ENCFF356LFX/, /files/ENCFF028PJB/	58777	ENCODE Processing Pipeline	1d9e0bcd88f84d61c4c9e3894fe480ac		https://www.encodeproject.org/files/ENCFF473NCJ/@@download/ENCFF473NCJ.bed.gz
ENCFF637SIR	bed narrowPeak	bed	narrowPeak	IDR thresholded peaks	GRCh38	ENCSR948VFL	TF ChIP-seq	/human-donors/ENCDO000AAD/	EFO:0002067	K562	cell line	Homo sapiens										IKZF1-human	DNA						2016-10-11	ENCODE			450-650	1, 2	1_1, 2_1							/files/ENCFF515ASV/, /files/ENCFF568KYJ/, /files/ENCFF356LFX/, /files/ENCFF822ODT/, /files/ENCFF936FZX/	856013	ENCODE Processing Pipeline	ebcb21e32172708bbdd3715a21305a9a		https://www.encodeproject.org/files/ENCFF637SIR/@@download/ENCFF637SIR.bed.gz
ENCFF410RJD	bed narrowPeak	bed	narrowPeak	IDR thresholded peaks	GRCh38	ENCSR000EHH	TF ChIP-seq	/human-donors/ENCDO000AAD/	EFO:0002067	K562	cell line	Homo sapiens										NRF1-human	DNA						2011-10-29	ENCODE		see document		1, 2	1_1, 2_1							/files/ENCFF396DTD/, /files/ENCFF356LFX/, /files/ENCFF174DVW/, /files/ENCFF718OLQ/	79812	ENCODE Processing Pipeline	3c3b4f0891b26a598aec80b7541d174a		https://www.encodeproject.org/files/ENCFF410RJD/@@download/ENCFF410RJD.bed.gz
ENCFF680JMZ	bed narrowPeak	bed	narrowPeak	IDR thresholded peaks	GRCh38	ENCSR000BSP	TF ChIP-seq	/human-donors/ENCDO000AAE/	EFO:0001203	MCF-7	cell line	Homo sapiens										REST-human	DNA						2012-09-10	ENCODE		see document		1, 2	1_1, 2_1							/files/ENCFF310KKN/, /files/ENCFF731WWK/, /files/ENCFF608QXK/, /files/ENCFF391WND/, /files/ENCFF671SEQ/, /files/ENCFF153LTH/, /files/ENCFF356LFX/	193561	ENCODE Processing Pipeline	2d59e7bd83734fd8efc4ba218063b918		https://www.encodeproject.org/files/ENCFF680JMZ/@@download/ENCFF680JMZ.bed.gz
ENCFF725PAR	bed narrowPeak	bed	narrowPeak	IDR thresholded peaks	GRCh38	ENCSR000BVK	TF ChIP-seq	/human-donors/ENCDO000ABE/	EFO:0002824	HCT116	cell line	Homo sapiens										USF1-human	DNA						2012-09-10	ENCODE		see document		1, 2	1_1, 2_1							/files/ENCFF790YEB/, /files/ENCFF943ATG/, /files/ENCFF576UAB/, /files/ENCFF356LFX/, /files/ENCFF989GZE/	191022	ENCODE Processing Pipeline	62c19e90e5dec0e00d6adfa1abb1fa6b		https://www.encodeproject.org/files/ENCFF725PAR/@@download/ENCFF725PAR.bed.gz
ENCFF845TYG	bed narrowPeak	bed	narrowPeak	IDR thresholded peaks	GRCh38	ENCSR000EUV	TF ChIP-seq	/human-donors/ENCDO000ABE/	EFO:0002824	HCT116	cell line	Homo sapiens										TCF7L2-human	DNA						2011-10-29	ENCODE		see document		1, 2	1_1, 2_1							/files/ENCFF137CHA/, /files/ENCFF567EQR/, /files/ENCFF356LFX/, /files/ENCFF628TSU/	343111	ENCODE Processing Pipeline	2f187e9c3e5c3d6aba5976679687f96b		https://www.encodeproject.org/files/ENCFF845TYG/@@download/ENCFF845TYG.bed.gz
ENCFF452NTN	bed narrowPeak	bed	narrowPeak	IDR thresholded peaks	GRCh38	ENCSR000BNQ	TF ChIP-seq	/human-donors/ENCDO000AAK/	EFO:0002784	GM12878	cell line	Homo sapiens										BCL3-human	DNA						2011-07-18	ENCODE		see document		1, 2	1_1, 2_1							/files/ENCFF554UVL/, /files/ENCFF629LEU/, /files/ENCFF356LFX/, /files/ENCFF935PCD/	365852	ENCODE Processing Pipeline	618b725311c0cc1805ca7f24bd4ed159		https://www.encodeproject.org/files/ENCFF452NTN/@@download/ENCFF452NTN.bed.gz
ENCFF692RPA	bed narrowPeak	bed	narrowPeak	IDR thresholded peaks	GRCh38	ENCSR000AMF	TF ChIP-seq	/human-donors/ENCDO000AAW/	EFO:0003042	H1	cell line	Homo sapiens										CTCF-human	DNA						2011-02-10	ENCODE		see document		1	1_1, 1_2							/files/ENCFF853FRF/, /files/ENCFF767YLK/, /files/ENCFF381IYY/, /files/ENCFF356LFX/, /files/ENCFF623AJW/, /files/ENCFF451YMU/	1093090	ENCODE Processing Pipeline	c3c17414a7f588e17f0b53a38befbd0b		https://www.encodeproject.org/files/ENCFF692RPA/@@download/ENCFF692RPA.bed.gz
ENCFF376AEL	bed narrowPeak	bed	narrowPeak	IDR thresholded peaks	GRCh38	ENCSR000DZI	TF ChIP-seq	/human-donors/ENCDO000AAK/	EFO:0002784	GM12878	cell line	Homo sapiens										MXI1-human	DNA						2011-10-29	ENCODE			150-350	1, 2	1_1, 2_1							/files/ENCFF863XTX/, /files/ENCFF356LFX/, /files/ENCFF278NPZ/, /files/ENCFF790FNR/, /files/ENCFF499EUU/	394855	ENCODE Processing Pipeline	626d404caf55e38aa32eb8edb970b975		https://www.encodeproject.org/files/ENCFF376AEL/@@download/ENCFF376AEL.bed.gz
ENCFF571DGT	bed narrowPeak	bed	narrowPeak	IDR thresholded peaks	GRCh38	ENCSR000EYZ	TF ChIP-seq	/human-donors/ENCDO000AAK/	EFO:0002784	GM12878	cell line	Homo sapiens										FOS-human	DNA						2011-10-29	ENCODE		see document		1, 2, 3	1_1, 2_1, 3_1							/files/ENCFF814AEX/, /files/ENCFF139BSO/, /files/ENCFF356LFX/, /files/ENCFF940GUI/, /files/ENCFF658PBP/	35808	ENCODE Processing Pipeline	7936abaa01edc683810b9a4de2d78900		https://www.encodeproject.org/files/ENCFF571DGT/@@download/ENCFF571DGT.bed.gz
ENCFF588GNU	bed narrowPeak	bed	narrowPeak	IDR thresholded peaks	GRCh38	ENCSR618GDK	TF ChIP-seq	/human-donors/ENCDO000AAD/	EFO:0002067	K562	cell line	Homo sapiens										CEBPZ-human	DNA						2014-07-07	ENCODE			150-350	1, 4	1_1, 4_1							/files/ENCFF356LFX/, /files/ENCFF005NXS/, /files/ENCFF253OGH/, /files/ENCFF961RUD/, /files/ENCFF476ENU/	29502	ENCODE Processing Pipeline	d80b1ae5174a0d8801a8c567adbe0b2e		https://www.encodeproject.org/files/ENCFF588GNU/@@download/ENCFF588GNU.bed.gz
ENCFF242YZU	bed narrowPeak	bed	narrowPeak	IDR thresholded peaks	GRCh38	ENCSR000BKM	TF ChIP-seq	/human-donors/ENCDO000AAD/	EFO:0002067	K562	cell line	Homo sapiens										GATA2-human	DNA						2011-07-18	ENCODE		see document		1, 2	1_1, 2_1							/files/ENCFF420NED/, /files/ENCFF482TJT/, /files/ENCFF356LFX/, /files/ENCFF197BGH/, /files/ENCFF993ZYO/	359810	ENCODE Processing Pipeline	873c0bf5ab6c7bdeb64d06192213aad3		https://www.encodeproject.org/files/ENCFF242YZU/@@download/ENCFF242YZU.bed.gz
ENCFF992EBV	bed narrowPeak	bed	narrowPeak	IDR thresholded peaks	GRCh38	ENCSR000BID	TF ChIP-seq	/human-donors/ENCDO000AAC/	EFO:0001187	HepG2	cell line	Homo sapiens										BHLHE40-human	DNA						2011-07-18	ENCODE		see document		1, 2	1_1, 2_1							/files/ENCFF285GKD/, /files/ENCFF459YUC/, /files/ENCFF972FPM/, /files/ENCFF527WLW/, /files/ENCFF586KCO/, /files/ENCFF875HPK/, /files/ENCFF356LFX/	69470	ENCODE Processing Pipeline	c79a03b99398788b757cbbe6eba8fb3d		https://www.encodeproject.org/files/ENCFF992EBV/@@download/ENCFF992EBV.bed.gz
ENCFF501XJP	bed narrowPeak	bed	narrowPeak	IDR thresholded peaks	GRCh38	ENCSR000BRK	TF ChIP-seq	/human-donors/ENCDO000AAD/	EFO:0002067	K562	cell line	Homo sapiens										TEAD4-human	DNA						2012-02-29	ENCODE		see document		1, 2	1_1, 2_1							/files/ENCFF595CXI/, /files/ENCFF356LFX/, /files/ENCFF069RIW/, /files/ENCFF428XAM/, /files/ENCFF838ZUU/, /files/ENCFF728MBI/, /files/ENCFF113TEZ/	592711	ENCODE Processing Pipeline	e74e062134ae8d4f9cf12034dcfb7ea1		https://www.encodeproject.org/files/ENCFF501XJP/@@download/ENCFF501XJP.bed.gz
ENCFF291VFT	bed narrowPeak	bed	narrowPeak	IDR thresholded peaks	GRCh38	ENCSR000EDF	TF ChIP-seq	/human-donors/ENCDO000AAB/	EFO:0002791	HeLa-S3	cell line	Homo sapiens										IRF3-human	DNA						2011-10-29	ENCODE		see document		1, 2	1_1, 2_1							/files/ENCFF701FQQ/, /files/ENCFF356LFX/, /files/ENCFF873UFD/, /files/ENCFF989ZLF/	35029	ENCODE Processing Pipeline	5e4d1196d4106a38009215c10578156e		https://www.encodeproject.org/files/ENCFF291VFT/@@download/ENCFF291VFT.bed.gz
ENCFF361EVH	bed narrowPeak	bed	narrowPeak	IDR thresholded peaks	GRCh38	ENCSR000DZF	TF ChIP-seq	/human-donors/ENCDO000AAK/	EFO:0002784	GM12878	cell line	Homo sapiens										MAX-human	DNA						2012-05-14	ENCODE		see document		1, 2	1_1, 2_1							/files/ENCFF042LWY/, /files/ENCFF278NPZ/, /files/ENCFF863XTX/, /files/ENCFF683ICJ/, /files/ENCFF456EJZ/, /files/ENCFF356LFX/, /files/ENCFF883PZJ/	239736	ENCODE Processing Pipeline	ad902946a10c59664a1bf80e3dd41821		https://www.encodeproject.org/files/ENCFF361EVH/@@download/ENCFF361EVH.bed.gz
ENCFF497OQD	bed narrowPeak	bed	narrowPeak	IDR thresholded peaks	GRCh38	ENCSR819LHG	TF ChIP-seq	/human-donors/ENCDO000AAD/	EFO:0002067	K562	cell line	Homo sapiens										FOXA1-human	DNA						2016-11-17	ENCODE			450-650	1, 2	1_1, 2_1							/files/ENCFF628INW/, /files/ENCFF543GEC/, /files/ENCFF933WEU/, /files/ENCFF072BKN/, /files/ENCFF356LFX/	20181	ENCODE Processing Pipeline	748415815036bfc4f8e8f8f4ba80cef2		https://www.encodeproject.org/files/ENCFF497OQD/@@download/ENCFF497OQD.bed.gz
ENCFF727RNJ	bed narrowPeak	bed	narrowPeak	IDR thresholded peaks	GRCh38	ENCSR000EBR	TF ChIP-seq	/human-donors/ENCDO000AAW/	EFO:0003042	H1	cell line	Homo sapiens										MXI1-human	DNA						2012-05-14	ENCODE		see document		1, 2	1_1, 2_1							/files/ENCFF356LFX/, /files/ENCFF972YCC/, /files/ENCFF203UEY/, /files/ENCFF082XGF/	133509	ENCODE Processing Pipeline	4c073d6fcdff7e42a35ff630c517ca95		https://www.encodeproject.org/files/ENCFF727RNJ/@@download/ENCFF727RNJ.bed.gz
ENCFF138LHE	bed narrowPeak	bed	narrowPeak	conservative IDR thresholded peaks	GRCh38	ENCSR000DML	TF ChIP-seq	/human-donors/ENCDO000AAE/	EFO:0001203	MCF-7	cell line	Homo sapiens										CTCF-human	DNA						2012-08-27	ENCODE		see document		1, 2	1_1, 2_1							/files/ENCFF370SCP/, /files/ENCFF623SXA/, /files/ENCFF356LFX/, /files/ENCFF797MVP/	823336	ENCODE Processing Pipeline	8ae7af51f6c00b96812fc10e5ab5b4e3		https://www.encodeproject.org/files/ENCFF138LHE/@@download/ENCFF138LHE.bed.gz
ENCFF975LZF	bed narrowPeak	bed	narrowPeak	IDR thresholded peaks	GRCh38	ENCSR000BGF	TF ChIP-seq	/human-donors/ENCDO000AAK/	EFO:0002784	GM12878	cell line	Homo sapiens										REST-human	DNA						2011-07-18	ENCODE		see document		1, 2	1_1, 2_1							/files/ENCFF750IJA/, /files/ENCFF953VYL/, /files/ENCFF768KPY/, /files/ENCFF356LFX/, /files/ENCFF002PKP/	106149	ENCODE Processing Pipeline	26ac1653222d2089ddc79e50c7bb7c6d		https://www.encodeproject.org/files/ENCFF975LZF/@@download/ENCFF975LZF.bed.gz
ENCFF053UZX	bed narrowPeak	bed	narrowPeak	IDR thresholded peaks	GRCh38	ENCSR000BUF	TF ChIP-seq	/human-donors/ENCDO000AAK/	EFO:0002784	GM12878	cell line	Homo sapiens										CREB1-human	DNA						2012-09-10	ENCODE		see document		1, 2	1_1, 2_1							/files/ENCFF305BPN/, /files/ENCFF538DUT/, /files/ENCFF108DXA/, /files/ENCFF356LFX/, /files/ENCFF339NUH/, /files/ENCFF691UEA/	463922	ENCODE Processing Pipeline	5e5c8ea6b01a985f3099781d262682cc		https://www.encodeproject.org/files/ENCFF053UZX/@@download/ENCFF053UZX.bed.gz
ENCFF114CWH	bed narrowPeak	bed	narrowPeak	IDR thresholded peaks	GRCh38	ENCSR000BMI	TF ChIP-seq	/human-donors/ENCDO000AAK/	EFO:0002784	GM12878	cell line	Homo sapiens										SRF-human	DNA						2011-07-18	ENCODE		see document		1, 2	1_1, 2_1							/files/ENCFF335DZU/, /files/ENCFF356LFX/, /files/ENCFF554UVL/, /files/ENCFF175YWG/	219196	ENCODE Processing Pipeline	f66186a248fbe745c449b86133212671		https://www.encodeproject.org/files/ENCFF114CWH/@@download/ENCFF114CWH.bed.gz
ENCFF766VUQ	bed narrowPeak	bed	narrowPeak	IDR thresholded peaks	GRCh38	ENCSR000BUD	TF ChIP-seq	/human-donors/ENCDO000AAZ/	EFO:0001086	A549	cell line	Homo sapiens										TEAD4-human	DNA						2012-09-10	ENCODE		see document		1, 2	1_1, 2_1							/files/ENCFF356LFX/, /files/ENCFF342QZE/, /files/ENCFF714PUR/, /files/ENCFF634HDG/, /files/ENCFF149MYF/, /files/ENCFF590OUK/	240286	ENCODE Processing Pipeline	83e0392bfba9f31c8db52ac41a32cf17		https://www.encodeproject.org/files/ENCFF766VUQ/@@download/ENCFF766VUQ.bed.gz
ENCFF612EIU	bed narrowPeak	bed	narrowPeak	IDR thresholded peaks	GRCh38	ENCSR000BRG	TF ChIP-seq	/human-donors/ENCDO000AAK/	EFO:0002784	GM12878	cell line	Homo sapiens										EGR1-human	DNA						2012-02-29	ENCODE		see document		3	3_1							/files/ENCFF356LFX/, /files/ENCFF790YVI/, /files/ENCFF768KPY/, /files/ENCFF002PKP/	45153	ENCODE Processing Pipeline	f51af31298adc4f0dc3297f9f21d00ca		https://www.encodeproject.org/files/ENCFF612EIU/@@download/ENCFF612EIU.bed.gz
ENCFF031NTF	bed narrowPeak	bed	narrowPeak	IDR thresholded peaks	GRCh38	ENCSR000BNV	TF ChIP-seq	/human-donors/ENCDO000AAD/	EFO:0002067	K562	cell line	Homo sapiens										MEF2A-human	DNA						2011-07-18	ENCODE		see document		1, 2	1_1, 2_1							/files/ENCFF993ZYO/, /files/ENCFF889XON/, /files/ENCFF356LFX/, /files/ENCFF197BGH/, /files/ENCFF596OBS/	116040	ENCODE Processing Pipeline	8f613b97c47aa91b626d881beae0c592		https://www.encodeproject.org/files/ENCFF031NTF/@@download/ENCFF031NTF.bed.gz
ENCFF385LDF	bed narrowPeak	bed	narrowPeak	IDR thresholded peaks	GRCh38	ENCSR000DMJ	TF ChIP-seq	/human-donors/ENCDO000AAE/	EFO:0001203	MCF-7	cell line	Homo sapiens										MYC-human	DNA						2012-08-27	ENCODE		see document		1, 2	1_1, 2_1							/files/ENCFF797MVP/, /files/ENCFF356LFX/, /files/ENCFF354NBY/, /files/ENCFF896KDF/	173939	ENCODE Processing Pipeline	8bcd5bd8a12e30edb91eae752ede9df3		https://www.encodeproject.org/files/ENCFF385LDF/@@download/ENCFF385LDF.bed.gz
ENCFF776PGI	bed narrowPeak	bed	narrowPeak	IDR thresholded peaks	GRCh38	ENCSR000EDT	TF ChIP-seq	/human-donors/ENCDO000AAC/	EFO:0001187	HepG2	cell line	Homo sapiens										BHLHE40-human	DNA						2011-10-29	ENCODE		see document		1, 2	1_1, 2_1							/files/ENCFF665HAM/, /files/ENCFF416QSV/, /files/ENCFF356LFX/, /files/ENCFF772ZHK/	323442	ENCODE Processing Pipeline	02ff6be171f23066575e67a0b057a3d4		https://www.encodeproject.org/files/ENCFF776PGI/@@download/ENCFF776PGI.bed.gz
ENCFF823KCM	bed narrowPeak	bed	narrowPeak	IDR thresholded peaks	GRCh38	ENCSR000EBV	TF ChIP-seq	/human-donors/ENCDO000AAW/	EFO:0003042	H1	cell line	Homo sapiens										CEBPB-human	DNA						2012-05-14	ENCODE		see document		1, 2	1_1, 2_1							/files/ENCFF972YCC/, /files/ENCFF356LFX/, /files/ENCFF995XEA/, /files/ENCFF869URY/	357918	ENCODE Processing Pipeline	248d11012573504d157aff69275a7ba8		https://www.encodeproject.org/files/ENCFF823KCM/@@download/ENCFF823KCM.bed.gz
ENCFF760KQS	bed narrowPeak	bed	narrowPeak	IDR thresholded peaks	GRCh38	ENCSR000EVS	TF ChIP-seq	/human-donors/ENCDO000AAC/	EFO:0001187	HepG2	cell line	Homo sapiens										NR2C2-human	DNA						2011-10-29	ENCODE		see document		1, 2	1_1, 2_1							/files/ENCFF781ATM/, /files/ENCFF356LFX/, /files/ENCFF209YPZ/, /files/ENCFF674OWW/	51597	ENCODE Processing Pipeline	feed9744fbbbb8e1768cf93f7c8ca776		https://www.encodeproject.org/files/ENCFF760KQS/@@download/ENCFF760KQS.bed.gz
ENCFF890WJZ	bed narrowPeak	bed	narrowPeak	IDR thresholded peaks	GRCh38	ENCSR000BJK	TF ChIP-seq	/human-donors/ENCDO000AAC/	EFO:0001187	HepG2	cell line	Homo sapiens										GABPA-human	DNA						2011-07-18	ENCODE		see document		1, 2	1_1, 2_1							/files/ENCFF356LFX/, /files/ENCFF517SWL/, /files/ENCFF211TLP/, /files/ENCFF102EWF/, /files/ENCFF293TQJ/	147513	ENCODE Processing Pipeline	3ebbbc41466012efd785c57bf4a7aa32		https://www.encodeproject.org/files/ENCFF890WJZ/@@download/ENCFF890WJZ.bed.gz
ENCFF308NZT	bed narrowPeak	bed	narrowPeak	IDR thresholded peaks	GRCh38	ENCSR000BIW	TF ChIP-seq	/human-donors/ENCDO000AAW/	EFO:0003042	H1	cell line	Homo sapiens										GABPA-human	DNA						2011-07-18	ENCODE		see document		1, 2	1_1, 2_1							/files/ENCFF973GGU/, /files/ENCFF356LFX/, /files/ENCFF595PNZ/, /files/ENCFF358IZH/	160610	ENCODE Processing Pipeline	6246546544f19979f6ac4e1f42a60921		https://www.encodeproject.org/files/ENCFF308NZT/@@download/ENCFF308NZT.bed.gz
ENCFF172KBM	bed narrowPeak	bed	narrowPeak	IDR thresholded peaks	GRCh38	ENCSR000BQL	TF ChIP-seq	/human-donors/ENCDO000AAK/	EFO:0002784	GM12878	cell line	Homo sapiens										NFATC1-human	DNA						2012-02-29	ENCODE		see document		1, 2	1_1, 2_1							/files/ENCFF691UEA/, /files/ENCFF097KZM/, /files/ENCFF356LFX/, /files/ENCFF305BPN/, /files/ENCFF339NUH/, /files/ENCFF397DKO/	229829	ENCODE Processing Pipeline	20e41e6d0bcc8b8874cc9c7f46ff4de2		https://www.encodeproject.org/files/ENCFF172KBM/@@download/ENCFF172KBM.bed.gz
ENCFF257JVF	bed narrowPeak	bed	narrowPeak	IDR thresholded peaks	GRCh38	ENCSR261EDU	TF ChIP-seq	/human-donors/ENCDO000AAC/	EFO:0001187	HepG2	cell line	Homo sapiens										MNT-human	DNA						2016-07-28	ENCODE			450-650	1, 2	1_1, 2_1							/files/ENCFF356LFX/, /files/ENCFF853PVI/, /files/ENCFF439FKU/, /files/ENCFF423ZRC/, /files/ENCFF243SVA/, /files/ENCFF310JPC/, /files/ENCFF622QQU/	552742	ENCODE Processing Pipeline	3cb1d6aafb0e14f0f4031e1d97a54605		https://www.encodeproject.org/files/ENCFF257JVF/@@download/ENCFF257JVF.bed.gz
ENCFF598BZD	bed narrowPeak	bed	narrowPeak	IDR thresholded peaks	GRCh38	ENCSR000DYC	TF ChIP-seq	/human-donors/ENCDO000AAZ/	EFO:0001086	A549	cell line	Homo sapiens										MYC-human	DNA						2012-08-20	ENCODE		see document		1, 2	1_1, 2_1							/files/ENCFF688LBS/, /files/ENCFF968ZQN/, /files/ENCFF835LXV/, /files/ENCFF682VRL/, /files/ENCFF356LFX/	177874	ENCODE Processing Pipeline	37b0988bcf707c0b7f8a5dfd173443f9		https://www.encodeproject.org/files/ENCFF598BZD/@@download/ENCFF598BZD.bed.gz
ENCFF804MKP	bed narrowPeak	bed	narrowPeak	IDR thresholded peaks	GRCh38	ENCSR000BVM	TF ChIP-seq	/human-donors/ENCDO000AAC/	EFO:0001187	HepG2	cell line	Homo sapiens										NR2F2-human	DNA						2012-09-10	ENCODE		see document		1, 2	1_1, 2_1							/files/ENCFF430MNY/, /files/ENCFF356LFX/, /files/ENCFF379RHD/, /files/ENCFF434VWY/, /files/ENCFF485EPH/, /files/ENCFF884VBS/	328381	ENCODE Processing Pipeline	d47f4a861c40fab8d31ce136bc707512		https://www.encodeproject.org/files/ENCFF804MKP/@@download/ENCFF804MKP.bed.gz
ENCFF190CGV	bed narrowPeak	bed	narrowPeak	IDR thresholded peaks	GRCh38	ENCSR000EFS	TF ChIP-seq	/human-donors/ENCDO000AAD/	EFO:0002067	K562	cell line	Homo sapiens										JUN-human	DNA						2012-08-20	ENCODE		see document		1, 2	1_1, 2_1							/files/ENCFF440KHN/, /files/ENCFF014HSG/, /files/ENCFF396DTD/, /files/ENCFF356LFX/	385138	ENCODE Processing Pipeline	0b84679d4db1348b9e27da599dccbe9a		https://www.encodeproject.org/files/ENCFF190CGV/@@download/ENCFF190CGV.bed.gz
ENCFF744HVD	bed narrowPeak	bed	narrowPeak	IDR thresholded peaks	GRCh38	ENCSR000EHG	TF ChIP-seq	/human-donors/ENCDO000AAD/	EFO:0002067	K562	cell line	Homo sapiens										USF2-human	DNA						2011-10-29	ENCODE		see document		1, 2	1_1, 2_1							/files/ENCFF526PJI/, /files/ENCFF396DTD/, /files/ENCFF356LFX/, /files/ENCFF332TRZ/	67723	ENCODE Processing Pipeline	9e1e6d57dfac1bad9fa19e5a3c14b955		https://www.encodeproject.org/files/ENCFF744HVD/@@download/ENCFF744HVD.bed.gz
ENCFF079UOJ	bed narrowPeak	bed	narrowPeak	IDR thresholded peaks	GRCh38	ENCSR000EEK	TF ChIP-seq	/human-donors/ENCDO000AAC/	EFO:0001187	HepG2	cell line	Homo sapiens										JUN-human	DNA						2011-10-29	ENCODE		see document		1, 2	1_1, 2_1							/files/ENCFF025JIA/, /files/ENCFF356LFX/, /files/ENCFF683VBW/, /files/ENCFF772ZHK/	330562	ENCODE Processing Pipeline	28b06a0ec11c0344cd2b93163e570797		https://www.encodeproject.org/files/ENCFF079UOJ/@@download/ENCFF079UOJ.bed.gz
ENCFF666XCS	bed narrowPeak	bed	narrowPeak	IDR thresholded peaks	GRCh38	ENCSR000ECN	TF ChIP-seq	/human-donors/ENCDO000AAB/	EFO:0002791	HeLa-S3	cell line	Homo sapiens										MAX-human	DNA						2012-05-14	ENCODE		see document		1, 2	1_1, 2_1							/files/ENCFF989ZLF/, /files/ENCFF356LFX/, /files/ENCFF068OHT/, /files/ENCFF316CCZ/	618108	ENCODE Processing Pipeline	fdc20f4581b3dc8f8bb40f648425a5b0		https://www.encodeproject.org/files/ENCFF666XCS/@@download/ENCFF666XCS.bed.gz
ENCFF467VSF	bed narrowPeak	bed	narrowPeak	IDR thresholded peaks	GRCh38	ENCSR000DZA	TF ChIP-seq	/human-donors/ENCDO000AAK/	EFO:0002784	GM12878	cell line	Homo sapiens										MAZ-human	DNA						2012-05-14	ENCODE		see document		1, 2	1_1, 2_1							/files/ENCFF863XTX/, /files/ENCFF683ICJ/, /files/ENCFF356LFX/, /files/ENCFF278NPZ/, /files/ENCFF033QCU/, /files/ENCFF042LWY/, /files/ENCFF910KYB/	421606	ENCODE Processing Pipeline	de016aed3833935ccdf2962b36ae2e0f		https://www.encodeproject.org/files/ENCFF467VSF/@@download/ENCFF467VSF.bed.gz
ENCFF742ZHT	bed narrowPeak	bed	narrowPeak	IDR thresholded peaks	GRCh38	ENCSR000BGX	TF ChIP-seq	/human-donors/ENCDO000AAD/	EFO:0002067	K562	cell line	Homo sapiens										SIX5-human	DNA						2011-07-18	ENCODE		see document		1, 2	1_1, 2_1							/files/ENCFF939RUV/, /files/ENCFF926QCW/, /files/ENCFF579FHH/, /files/ENCFF795IJY/, /files/ENCFF395PSG/, /files/ENCFF356LFX/	60082	ENCODE Processing Pipeline	5ea58f1ab62c3f9c839f1d95b10650e8		https://www.encodeproject.org/files/ENCFF742ZHT/@@download/ENCFF742ZHT.bed.gz
ENCFF746GDG	bed narrowPeak	bed	narrowPeak	IDR thresholded peaks	GRCh38	ENCSR970NKQ	TF ChIP-seq	/human-donors/ENCDO000AAD/	EFO:0002067	K562	cell line	Homo sapiens										NR2F1-human	DNA						2016-06-14	ENCODE			450-650	1, 2	1_1, 2_1							/files/ENCFF172OLF/, /files/ENCFF822ODT/, /files/ENCFF936FZX/, /files/ENCFF037WIZ/, /files/ENCFF970CZZ/, /files/ENCFF356LFX/, /files/ENCFF882HPQ/	668300	ENCODE Processing Pipeline	0aac3379eb13819ddff8427fa3d52477		https://www.encodeproject.org/files/ENCFF746GDG/@@download/ENCFF746GDG.bed.gz
ENCFF639KLW	bed narrowPeak	bed	narrowPeak	IDR thresholded peaks	GRCh38	ENCSR347NOB	TF ChIP-seq	/human-donors/ENCDO000AAK/	EFO:0002784	GM12878	cell line	Homo sapiens										CEBPZ-human	DNA						2016-03-02	ENCODE			150-350	1, 3	1_1, 3_1							/files/ENCFF500GXC/, /files/ENCFF356LFX/, /files/ENCFF402BOP/, /files/ENCFF746XZL/, /files/ENCFF775BYP/	24856	ENCODE Processing Pipeline	4b94ae9e97ddcf319219d074c3e81ec0		https://www.encodeproject.org/files/ENCFF639KLW/@@download/ENCFF639KLW.bed.gz
ENCFF728KFD	bed narrowPeak	bed	narrowPeak	IDR thresholded peaks	GRCh38	ENCSR000BGT	TF ChIP-seq	/human-donors/ENCDO000AAK/	EFO:0002784	GM12878	cell line	Homo sapiens										BATF-human	DNA						2011-07-18	ENCODE		see document		1, 2	1_1, 2_1							/files/ENCFF859PRS/, /files/ENCFF755RCM/, /files/ENCFF356LFX/, /files/ENCFF882OBA/, /files/ENCFF075XYL/, /files/ENCFF519KIS/	583115	ENCODE Processing Pipeline	7f22a3244fa244a435a39df67ec6a4f0		https://www.encodeproject.org/files/ENCFF728KFD/@@download/ENCFF728KFD.bed.gz
ENCFF808XJN	bed narrowPeak	bed	narrowPeak	IDR thresholded peaks	GRCh38	ENCSR000DYJ	TF ChIP-seq	/human-donors/ENCDO000AAZ/	EFO:0001086	A549	cell line	Homo sapiens										BHLHE40-human	DNA						2012-05-14	ENCODE		see document		1, 2	1_1, 2_1							/files/ENCFF356LFX/, /files/ENCFF968ZQN/, /files/ENCFF682VRL/, /files/ENCFF877PGE/, /files/ENCFF388ZLO/	66860	ENCODE Processing Pipeline	d04e4c85271abb24a3da2c4f7c9874d9		https://www.encodeproject.org/files/ENCFF808XJN/@@download/ENCFF808XJN.bed.gz
ENCFF785NTC	bed narrowPeak	bed	narrowPeak	optimal IDR thresholded peaks	GRCh38	ENCSR000DMR	TF ChIP-seq	/human-donors/ENCDO000AAE/	EFO:0001203	MCF-7	cell line	Homo sapiens										CTCF-human	DNA						2011-03-17	ENCODE		see document		1, 2	1_1, 2_1							/files/ENCFF419RSJ/, /files/ENCFF022OYE/, /files/ENCFF608QMW/, /files/ENCFF062CMA/	1333967	ENCODE Processing Pipeline	892f4b850dff9fb7aa09d2ebbc4e84ba		https://www.encodeproject.org/files/ENCFF785NTC/@@download/ENCFF785NTC.bed.gz
ENCFF542DEP	bed narrowPeak	bed	narrowPeak	conservative IDR thresholded peaks	GRCh38	ENCSR000DMR	TF ChIP-seq	/human-donors/ENCDO000AAE/	EFO:0001203	MCF-7	cell line	Homo sapiens										CTCF-human	DNA						2011-03-17	ENCODE		see document		1, 2	1_1, 2_1							/files/ENCFF309OAO/, /files/ENCFF797MVP/, /files/ENCFF356LFX/, /files/ENCFF601VEO/	1348022	ENCODE Processing Pipeline	b9f691496147feda05df57c594ed8959		https://www.encodeproject.org/files/ENCFF542DEP/@@download/ENCFF542DEP.bed.gz
ENCFF764HIS	bed narrowPeak	bed	narrowPeak	conservative IDR thresholded peaks	GRCh38	ENCSR138YYY	TF ChIP-seq	/human-donors/ENCDO000AAD/	EFO:0002067	K562	cell line	Homo sapiens										GABPB1-human	DNA						2018-01-26	ENCODE			450-650	1, 2	1_1, 2_1							/files/ENCFF936FZX/, /files/ENCFF822ODT/, /files/ENCFF433JNU/, /files/ENCFF356LFX/, /files/ENCFF970CZZ/, /files/ENCFF572DZJ/, /files/ENCFF037WIZ/	554019	ENCODE Processing Pipeline	81bddcd6c098f7af24a9f0e98d91d916		https://www.encodeproject.org/files/ENCFF764HIS/@@download/ENCFF764HIS.bed.gz
ENCFF696OTJ	bed narrowPeak	bed	narrowPeak	IDR thresholded peaks	GRCh38	ENCSR103SZL	TF ChIP-seq	/human-donors/ENCDO000AAC/	EFO:0001187	HepG2	cell line	Homo sapiens										TFAP4-human	DNA						2016-03-11	ENCODE		sonication (generic)		1, 2	1_1, 2_1							/files/ENCFF356LFX/, /files/ENCFF824FNN/, /files/ENCFF455OIL/, /files/ENCFF368SOM/, /files/ENCFF938TRX/	494717	ENCODE Processing Pipeline	3ea5186a9e406493f888f345d4a34763		https://www.encodeproject.org/files/ENCFF696OTJ/@@download/ENCFF696OTJ.bed.gz
ENCFF715QJD	bed narrowPeak	bed	narrowPeak	IDR thresholded peaks	GRCh38	ENCSR444LIN	TF ChIP-seq	/human-donors/ENCDO000AAC/	EFO:0001187	HepG2	cell line	Homo sapiens										TCF7-human	DNA						2016-08-10	ENCODE		sonication (generic)		1, 2	1_1, 2_1							/files/ENCFF356LFX/, /files/ENCFF159DIX/, /files/ENCFF707BSH/, /files/ENCFF224FQF/, /files/ENCFF692ZQU/	344521	ENCODE Processing Pipeline	1306d1d3f3ba80414434d7869c220123		https://www.encodeproject.org/files/ENCFF715QJD/@@download/ENCFF715QJD.bed.gz
ENCFF438IYI	bed narrowPeak	bed	narrowPeak	IDR thresholded peaks	GRCh38	ENCSR784IMK	TF ChIP-seq	/human-donors/ENCDO000AAD/	EFO:0002067	K562	cell line	Homo sapiens				CRISPR	insertion	{'dbxrefs': ['FactorBook:TFAP4'], 'aliases': [], 'organism': {'schema_version': '6', '@type': ['Organism', 'Item'], 'name': 'human', 'taxon_id': '9606', 'scientific_name': 'Homo sapiens', '@id': '/organisms/human/', 'uuid': '7745b647-ff15-4ff3-9ced-b897d4e2983c', 'status': 'released'}, 'genes': ['/genes/7023/'], '@type': ['Target', 'Item'], 'label': 'TFAP4', 'title': 'TFAP4 (Homo sapiens)', 'inve…				TFAP4-human	DNA				formaldehyde		2022-08-23	ENCODE		sonication (generic)		1, 2	1_1, 2_1							/files/ENCFF866QRH/, /files/ENCFF028PJB/, /files/ENCFF232YRF/, /files/ENCFF356LFX/	777201	ENCODE Processing Pipeline	830ecf0ad6898ab2e5acf7ef877c2912		https://www.encodeproject.org/files/ENCFF438IYI/@@download/ENCFF438IYI.bed.gz
ENCFF793HSJ	bed narrowPeak	bed	narrowPeak	IDR thresholded peaks	GRCh38	ENCSR085XDP	TF ChIP-seq	/human-donors/ENCDO000AAD/	EFO:0002067	K562	cell line	Homo sapiens				CRISPR	insertion	{'schema_version': '14', 'aliases': [], 'organism': {'schema_version': '6', '@type': ['Organism', 'Item'], 'name': 'human', 'taxon_id': '9606', 'scientific_name': 'Homo sapiens', '@id': '/organisms/human/', 'uuid': '7745b647-ff15-4ff3-9ced-b897d4e2983c', 'status': 'released'}, 'genes': ['/genes/466/'], '@type': ['Target', 'Item'], 'name': 'ATF1-human', 'label': 'ATF1', '@id': '/targets/ATF1-human…				ATF1-human	DNA				formaldehyde		2022-08-15	ENCODE		sonication (generic)		1, 2	1_1, 2_1							/files/ENCFF938ATQ/, /files/ENCFF356LFX/, /files/ENCFF815EFJ/, /files/ENCFF772WHW/	61553	ENCODE Processing Pipeline	f283121cf720ccd5a649027a808132e6		https://www.encodeproject.org/files/ENCFF793HSJ/@@download/ENCFF793HSJ.bed.gz
ENCFF925GLW	bed narrowPeak	bed	narrowPeak	IDR thresholded peaks	GRCh38	ENCSR953DVM	TF ChIP-seq	/human-donors/ENCDO000AAD/	EFO:0002067	K562	cell line	Homo sapiens										E2F8-human	DNA						2018-01-26	ENCODE			450-650	1, 2	1_1, 2_1							/files/ENCFF593ERQ/, /files/ENCFF356LFX/, /files/ENCFF822ODT/, /files/ENCFF970CZZ/, /files/ENCFF037WIZ/, /files/ENCFF936FZX/, /files/ENCFF872VZY/	211386	ENCODE Processing Pipeline	cfeecf313a9881cc0e6da79781af7b2b		https://www.encodeproject.org/files/ENCFF925GLW/@@download/ENCFF925GLW.bed.gz
ENCFF099RDJ	bed narrowPeak	bed	narrowPeak	IDR thresholded peaks	GRCh38	ENCSR115SMW	TF ChIP-seq	/human-donors/ENCDO000AAD/	EFO:0002067	K562	cell line	Homo sapiens										PKNOX1-human	DNA						2016-06-14	ENCODE			450-650	1, 2	1_1, 2_1							/files/ENCFF936FZX/, /files/ENCFF970CZZ/, /files/ENCFF356LFX/, /files/ENCFF507FIQ/, /files/ENCFF822ODT/, /files/ENCFF280YPC/, /files/ENCFF037WIZ/	884166	ENCODE Processing Pipeline	45f12a5bdb252b301998460fbe9d7cf1		https://www.encodeproject.org/files/ENCFF099RDJ/@@download/ENCFF099RDJ.bed.gz
ENCFF603NUV	bed narrowPeak	bed	narrowPeak	conservative IDR thresholded peaks	GRCh38	ENCSR634GEO	TF ChIP-seq	/human-donors/ENCDO000AAC/	EFO:0001187	HepG2	cell line	Homo sapiens				CRISPR	insertion	{'dbxrefs': ['FactorBook:E2F8'], 'aliases': [], 'organism': {'schema_version': '6', '@type': ['Organism', 'Item'], 'name': 'human', 'taxon_id': '9606', 'scientific_name': 'Homo sapiens', '@id': '/organisms/human/', 'uuid': '7745b647-ff15-4ff3-9ced-b897d4e2983c', 'status': 'released'}, 'genes': ['/genes/79733/'], '@type': ['Target', 'Item'], 'label': 'E2F8', 'title': 'E2F8 (Homo sapiens)', 'invest…				E2F8-human	DNA				formaldehyde		2022-08-15	ENCODE		sonication (generic)		1, 2	1_1, 2_1							/files/ENCFF356LFX/, /files/ENCFF141JSQ/, /files/ENCFF422OSN/, /files/ENCFF248UJW/	557115	ENCODE Processing Pipeline	1c5da7e650fbac627e413d71f3682cf6		https://www.encodeproject.org/files/ENCFF603NUV/@@download/ENCFF603NUV.bed.gz
ENCFF711ILQ	bed narrowPeak	bed	narrowPeak	IDR thresholded peaks	GRCh38	ENCSR395HWC	TF ChIP-seq	/human-donors/ENCDO000AAD/	EFO:0002067	K562	cell line	Homo sapiens										IKZF1-human	DNA						2016-04-22	ENCODE			450-650	1, 2	1_1, 2_1							/files/ENCFF936FZX/, /files/ENCFF626SMG/, /files/ENCFF970CZZ/, /files/ENCFF822ODT/, /files/ENCFF356LFX/, /files/ENCFF346TEK/, /files/ENCFF037WIZ/	946197	ENCODE Processing Pipeline	a5b6565602e08530433e8c17ff16e28c		https://www.encodeproject.org/files/ENCFF711ILQ/@@download/ENCFF711ILQ.bed.gz
ENCFF994LMJ	bed narrowPeak	bed	narrowPeak	IDR thresholded peaks	GRCh38	ENCSR047BUZ	TF ChIP-seq	/human-donors/ENCDO000AAC/	EFO:0001187	HepG2	cell line	Homo sapiens										ATF2-human	DNA						2016-07-08	ENCODE			450-650	1, 2	1_1, 2_1							/files/ENCFF049NMV/, /files/ENCFF653QQB/, /files/ENCFF622QQU/, /files/ENCFF356LFX/, /files/ENCFF310JPC/, /files/ENCFF423ZRC/, /files/ENCFF243SVA/	999711	ENCODE Processing Pipeline	32f2b67c84151ec7b72894b8d7a54f85		https://www.encodeproject.org/files/ENCFF994LMJ/@@download/ENCFF994LMJ.bed.gz
ENCFF950IYB	bed narrowPeak	bed	narrowPeak	conservative IDR thresholded peaks	GRCh38	ENCSR093FKD	TF ChIP-seq	/human-donors/ENCDO000AAD/	EFO:0002067	K562	cell line	Homo sapiens					insertion	{'schema_version': '14', 'aliases': [], 'organism': {'schema_version': '6', '@type': ['Organism', 'Item'], 'name': 'human', 'taxon_id': '9606', 'scientific_name': 'Homo sapiens', '@id': '/organisms/human/', 'uuid': '7745b647-ff15-4ff3-9ced-b897d4e2983c', 'status': 'released'}, 'genes': ['/genes/10488/'], '@type': ['Target', 'Item'], 'name': 'CREB3-human', 'label': 'CREB3', '@id': '/targets/CREB3-…				CREB3-human	DNA						2016-03-02	ENCODE			450-650	1, 2	1_1, 2_1							/files/ENCFF103EMZ/, /files/ENCFF240GAG/, /files/ENCFF464NPO/, /files/ENCFF356LFX/	204923	ENCODE Processing Pipeline	5c89d519684a7da51d7196a8b134e75d		https://www.encodeproject.org/files/ENCFF950IYB/@@download/ENCFF950IYB.bed.gz
ENCFF266YHW	bed narrowPeak	bed	narrowPeak	IDR thresholded peaks	GRCh38	ENCSR158LJN	TF ChIP-seq	/human-donors/ENCDO000AAD/	EFO:0002067	K562	cell line	Homo sapiens				CRISPR	insertion	{'dbxrefs': ['FactorBook:MAX'], 'aliases': ['michael-snyder:TS-135'], 'organism': {'schema_version': '6', '@type': ['Organism', 'Item'], 'name': 'human', 'taxon_id': '9606', 'scientific_name': 'Homo sapiens', '@id': '/organisms/human/', 'uuid': '7745b647-ff15-4ff3-9ced-b897d4e2983c', 'status': 'released'}, 'genes': ['/genes/4149/'], '@type': ['Target', 'Item'], 'label': 'MAX', 'title': 'MAX (Homo…				MAX-human	DNA				formaldehyde		2022-03-28	ENCODE		sonication (generic)		1, 2	1_1, 2_1							/files/ENCFF428YJS/, /files/ENCFF356LFX/, /files/ENCFF870SUX/, /files/ENCFF604PVE/	525123	ENCODE Processing Pipeline	57d0811daccb6c9e014828ca2d3657fc		https://www.encodeproject.org/files/ENCFF266YHW/@@download/ENCFF266YHW.bed.gz
ENCFF255QDL	bed narrowPeak	bed	narrowPeak	IDR thresholded peaks	GRCh38	ENCSR787CHF	TF ChIP-seq	/human-donors/ENCDO000AAD/	EFO:0002067	K562	cell line	Homo sapiens				CRISPR	insertion	{'dbxrefs': ['FactorBook:USF1'], 'aliases': [], 'organism': {'schema_version': '6', '@type': ['Organism', 'Item'], 'name': 'human', 'taxon_id': '9606', 'scientific_name': 'Homo sapiens', '@id': '/organisms/human/', 'uuid': '7745b647-ff15-4ff3-9ced-b897d4e2983c', 'status': 'released'}, 'genes': ['/genes/7391/'], '@type': ['Target', 'Item'], 'label': 'USF1', 'title': 'USF1 (Homo sapiens)', 'investi…				USF1-human	DNA				formaldehyde		2022-03-28	ENCODE		sonication (generic)		1, 2	1_1, 2_1							/files/ENCFF550KSJ/, /files/ENCFF100RAQ/, /files/ENCFF356LFX/, /files/ENCFF604PVE/	360934	ENCODE Processing Pipeline	66adcc6dbae5d2f61863a379687a2beb		https://www.encodeproject.org/files/ENCFF255QDL/@@download/ENCFF255QDL.bed.gz
ENCFF712ZNR	bed narrowPeak	bed	narrowPeak	IDR thresholded peaks	GRCh38	ENCSR416QLJ	TF ChIP-seq	/human-donors/ENCDO000AAD/	EFO:0002067	K562	cell line	Homo sapiens					insertion	{'dbxrefs': ['FactorBook:CEBPB'], 'aliases': ['michael-snyder:TS-223'], 'organism': {'schema_version': '6', '@type': ['Organism', 'Item'], 'name': 'human', 'taxon_id': '9606', 'scientific_name': 'Homo sapiens', '@id': '/organisms/human/', 'uuid': '7745b647-ff15-4ff3-9ced-b897d4e2983c', 'status': 'released'}, 'genes': ['/genes/1051/'], '@type': ['Target', 'Item'], 'label': 'CEBPB', 'title': 'CEBPB…				CEBPB-human	DNA						2016-01-14	ENCODE			450-650	1, 2	1_1, 2_1							/files/ENCFF356LFX/, /files/ENCFF024PQO/, /files/ENCFF613TYI/, /files/ENCFF512OPB/	938256	ENCODE Processing Pipeline	57dc130e45153013e1ab2dde976b6045		https://www.encodeproject.org/files/ENCFF712ZNR/@@download/ENCFF712ZNR.bed.gz
ENCFF645QRU	bed narrowPeak	bed	narrowPeak	IDR thresholded peaks	GRCh38	ENCSR587BVQ	TF ChIP-seq	/human-donors/ENCDO000AAC/	EFO:0001187	HepG2	cell line	Homo sapiens				CRISPR	insertion	{'dbxrefs': ['FactorBook:TFAP4'], 'aliases': [], 'organism': {'schema_version': '6', '@type': ['Organism', 'Item'], 'name': 'human', 'taxon_id': '9606', 'scientific_name': 'Homo sapiens', '@id': '/organisms/human/', 'uuid': '7745b647-ff15-4ff3-9ced-b897d4e2983c', 'status': 'released'}, 'genes': ['/genes/7023/'], '@type': ['Target', 'Item'], 'label': 'TFAP4', 'title': 'TFAP4 (Homo sapiens)', 'inve…				TFAP4-human	DNA				formaldehyde		2020-07-09	ENCODE		sonication (generic)		1, 2	1_1, 2_1							/files/ENCFF356LFX/, /files/ENCFF472MUF/, /files/ENCFF723HPB/, /files/ENCFF301KER/	843814	ENCODE Processing Pipeline	016fe92cfad7b125e57de735a5ad2afe		https://www.encodeproject.org/files/ENCFF645QRU/@@download/ENCFF645QRU.bed.gz
ENCFF002XEC	bed narrowPeak	bed	narrowPeak	IDR thresholded peaks	GRCh38	ENCSR437GBJ	TF ChIP-seq	/human-donors/ENCDO000AAK/	EFO:0002784	GM12878	cell line	Homo sapiens										NFATC3-human	DNA						2018-01-26	ENCODE			450-650	1, 2	1_1, 2_1							/files/ENCFF783FZL/, /files/ENCFF377KFK/, /files/ENCFF356LFX/, /files/ENCFF828IJJ/, /files/ENCFF526WYZ/, /files/ENCFF232AKP/, /files/ENCFF207IHK/	475948	ENCODE Processing Pipeline	a79736d09239335af4a9a370042f39cd		https://www.encodeproject.org/files/ENCFF002XEC/@@download/ENCFF002XEC.bed.gz
ENCFF061ZIT	bed narrowPeak	bed	narrowPeak	IDR thresholded peaks	GRCh38	ENCSR569ARC	TF ChIP-seq	/human-donors/ENCDO000AAC/	EFO:0001187	HepG2	cell line	Homo sapiens				CRISPR	insertion	{'schema_version': '14', 'aliases': [], 'organism': {'schema_version': '6', '@type': ['Organism', 'Item'], 'name': 'human', 'taxon_id': '9606', 'scientific_name': 'Homo sapiens', '@id': '/organisms/human/', 'uuid': '7745b647-ff15-4ff3-9ced-b897d4e2983c', 'status': 'released'}, 'genes': ['/genes/4802/'], '@type': ['Target', 'Item'], 'name': 'NFYC-human', 'label': 'NFYC', '@id': '/targets/NFYC-huma…				NFYC-human	DNA						2016-11-08	ENCODE		see document		1, 2	1_1, 2_1							/files/ENCFF723HPB/, /files/ENCFF253BNU/, /files/ENCFF356LFX/, /files/ENCFF878ELA/	265531	ENCODE Processing Pipeline	52e9ef43d2c5ac87e92d4729906e5372		https://www.encodeproject.org/files/ENCFF061ZIT/@@download/ENCFF061ZIT.bed.gz
ENCFF246USC	bed narrowPeak	bed	narrowPeak	conservative IDR thresholded peaks	GRCh38	ENCSR568ZXG	TF ChIP-seq	/human-donors/ENCDO000AAD/	EFO:0002067	K562	cell line	Homo sapiens				CRISPR	insertion	{'dbxrefs': ['FactorBook:ATF3'], 'aliases': ['michael-snyder:TS-100'], 'organism': {'schema_version': '6', '@type': ['Organism', 'Item'], 'name': 'human', 'taxon_id': '9606', 'scientific_name': 'Homo sapiens', '@id': '/organisms/human/', 'uuid': '7745b647-ff15-4ff3-9ced-b897d4e2983c', 'status': 'released'}, 'genes': ['/genes/467/'], '@type': ['Target', 'Item'], 'label': 'ATF3', 'title': 'ATF3 (Ho…				ATF3-human	DNA				formaldehyde		2023-01-06	ENCODE		sonication (generic)		1, 2	1_1, 2_1							/files/ENCFF356LFX/, /files/ENCFF366HOD/, /files/ENCFF721LSL/, /files/ENCFF909JJH/	214535	ENCODE Processing Pipeline	66f036ca0dac2fd61ce12227e8d3c282		https://www.encodeproject.org/files/ENCFF246USC/@@download/ENCFF246USC.bed.gz
ENCFF808QUD	bed narrowPeak	bed	narrowPeak	IDR thresholded peaks	GRCh38	ENCSR744WOO	TF ChIP-seq	/human-donors/ENCDO000AAD/	EFO:0002067	K562	cell line	Homo sapiens										TCF12-human	DNA						2016-10-24	ENCODE			450-650	1, 2	1_1, 2_1							/files/ENCFF822ODT/, /files/ENCFF762OJZ/, /files/ENCFF936FZX/, /files/ENCFF356LFX/, /files/ENCFF205VVX/	479907	ENCODE Processing Pipeline	6fc1ce704461561b8c9181b23fdd10ac		https://www.encodeproject.org/files/ENCFF808QUD/@@download/ENCFF808QUD.bed.gz
ENCFF242ULW	bed narrowPeak	bed	narrowPeak	conservative IDR thresholded peaks	GRCh38	ENCSR647ZXA	TF ChIP-seq	/human-donors/ENCDO000AAD/	EFO:0002067	K562	cell line	Homo sapiens					insertion	{'schema_version': '14', 'aliases': ['michael-snyder:TS-1823'], 'organism': {'schema_version': '6', '@type': ['Organism', 'Item'], 'name': 'human', 'taxon_id': '9606', 'scientific_name': 'Homo sapiens', '@id': '/organisms/human/', 'uuid': '7745b647-ff15-4ff3-9ced-b897d4e2983c', 'status': 'released'}, 'genes': ['/genes/4209/'], '@type': ['Target', 'Item'], 'name': 'MEF2D-human', 'label': 'MEF2D', …				MEF2D-human	DNA						2016-08-24	ENCODE				1, 2	1_1, 2_1							/files/ENCFF356LFX/, /files/ENCFF806LMQ/, /files/ENCFF178NVG/, /files/ENCFF103WFE/	238692	ENCODE Processing Pipeline	d4d3697abb1706d8ce3cada55f1931f4		https://www.encodeproject.org/files/ENCFF242ULW/@@download/ENCFF242ULW.bed.gz
ENCFF884QQW	bed narrowPeak	bed	narrowPeak	IDR thresholded peaks	GRCh38	ENCSR177VFS	TF ChIP-seq	/human-donors/ENCDO000AAK/	EFO:0002784	GM12878	cell line	Homo sapiens										MEF2B-human	DNA						2018-02-13	ENCODE			450-650	1, 2	1_1, 2_1							/files/ENCFF232AKP/, /files/ENCFF356LFX/, /files/ENCFF825OSX/, /files/ENCFF975LGL/, /files/ENCFF377KFK/	728009	ENCODE Processing Pipeline	bd698cc089132f62702fea9189d128a7		https://www.encodeproject.org/files/ENCFF884QQW/@@download/ENCFF884QQW.bed.gz
ENCFF308STQ	bed narrowPeak	bed	narrowPeak	IDR thresholded peaks	GRCh38	ENCSR853ADA	TF ChIP-seq	/human-donors/ENCDO000AAC/	EFO:0001187	HepG2	cell line	Homo sapiens										NRF1-human	DNA						2016-06-13	ENCODE		see document		1, 2	1_1, 2_1							/files/ENCFF648KAE/, /files/ENCFF960FFF/, /files/ENCFF290MVQ/, /files/ENCFF356LFX/, /files/ENCFF682TSV/	289949	ENCODE Processing Pipeline	a0c5ed62489d8ba84248a8c03eec65bc		https://www.encodeproject.org/files/ENCFF308STQ/@@download/ENCFF308STQ.bed.gz
ENCFF556SMM	bed narrowPeak	bed	narrowPeak	IDR thresholded peaks	GRCh38	ENCSR028UIU	TF ChIP-seq	/human-donors/ENCDO000AAD/	EFO:0002067	K562	cell line	Homo sapiens										ATF3-human	DNA						2016-07-08	ENCODE			450-650	1, 2	1_1, 2_1							/files/ENCFF735JLB/, /files/ENCFF554APQ/, /files/ENCFF356LFX/, /files/ENCFF936FZX/, /files/ENCFF316FLH/, /files/ENCFF822ODT/, /files/ENCFF593CDF/	1019882	ENCODE Processing Pipeline	5ffc6fb4b3270f83a9cc534e5c1b73a2		https://www.encodeproject.org/files/ENCFF556SMM/@@download/ENCFF556SMM.bed.gz
ENCFF401HSI	bed narrowPeak	bed	narrowPeak	IDR thresholded peaks	GRCh38	ENCSR000BHP	TF ChIP-seq	/human-donors/ENCDO000AAC/	EFO:0001187	HepG2	cell line	Homo sapiens										FOSL2-human	DNA						2011-07-18	ENCODE		see document		1, 2	1_1, 2_1							/files/ENCFF527WLW/, /files/ENCFF356LFX/, /files/ENCFF875HPK/, /files/ENCFF544ZGT/, /files/ENCFF736RWO/	546200	ENCODE Processing Pipeline	9906c7bcb5b3614c8c774bae6d6ba47f		https://www.encodeproject.org/files/ENCFF401HSI/@@download/ENCFF401HSI.bed.gz
ENCFF136DDO	bed narrowPeak	bed	narrowPeak	conservative IDR thresholded peaks	GRCh38	ENCSR024CNP	TF ChIP-seq	/human-donors/ENCDO000AAD/	EFO:0002067	K562	cell line	Homo sapiens										EGR1-human	DNA						2017-05-17	ENCODE			450-650	1, 2	1_1, 2_1							/files/ENCFF356LFX/, /files/ENCFF072BKN/, /files/ENCFF160QEY/, /files/ENCFF337NXS/, /files/ENCFF628INW/	577464	ENCODE Processing Pipeline	0e3dc11bf1288ce611de81a6978d448b		https://www.encodeproject.org/files/ENCFF136DDO/@@download/ENCFF136DDO.bed.gz
ENCFF209ZVL	bed narrowPeak	bed	narrowPeak	IDR thresholded peaks	GRCh38	ENCSR979IOT	TF ChIP-seq	/human-donors/ENCDO000AAZ/	EFO:0001086	A549	cell line	Homo sapiens										HES2-human	DNA				formaldehyde		2016-10-27	GGR		sonication (Bioruptor Twin)	>200	1, 2	1_1, 2_1							/files/ENCFF392JXG/, /files/ENCFF591NZJ/, /files/ENCFF560ITR/, /files/ENCFF990WFJ/, /files/ENCFF356LFX/, /files/ENCFF464RCS/	73323	ENCODE Processing Pipeline	abf96e76b782cbcb0b86912a4d976f64		https://www.encodeproject.org/files/ENCFF209ZVL/@@download/ENCFF209ZVL.bed.gz
ENCFF100KKH	bed narrowPeak	bed	narrowPeak	IDR thresholded peaks	GRCh38	ENCSR000BJA	TF ChIP-seq	/human-donors/ENCDO000AAW/	EFO:0003042	H1	cell line	Homo sapiens										EGR1-human	DNA						2011-07-18	ENCODE		see document		1, 2	1_1, 2_1							/files/ENCFF595PNZ/, /files/ENCFF356LFX/, /files/ENCFF950CIA/, /files/ENCFF024TLY/	200784	ENCODE Processing Pipeline	229cf679dca12d41238c34fec3fa7bfa		https://www.encodeproject.org/files/ENCFF100KKH/@@download/ENCFF100KKH.bed.gz
ENCFF101SEZ	bed narrowPeak	bed	narrowPeak	IDR thresholded peaks	GRCh38	ENCSR000BLK	TF ChIP-seq	/human-donors/ENCDO000AAD/	EFO:0002067	K562	cell line	Homo sapiens										SRF-human	DNA						2011-07-18	ENCODE		see document		1, 2	1_1, 2_1							/files/ENCFF242MKA/, /files/ENCFF356LFX/, /files/ENCFF197BGH/, /files/ENCFF934DAB/, /files/ENCFF993ZYO/	96493	ENCODE Processing Pipeline	185e2e39fff28996da66ef81bd07af76		https://www.encodeproject.org/files/ENCFF101SEZ/@@download/ENCFF101SEZ.bed.gz
ENCFF649VNE	bed narrowPeak	bed	narrowPeak	IDR thresholded peaks	GRCh38	ENCSR663WAR	TF ChIP-seq	/human-donors/ENCDO000AAW/	EFO:0003042	H1	cell line	Homo sapiens										REST-human	DNA						2017-01-08	ENCODE		none, sonication (generic)	200-600, 300-1000	1, 2	1_1, 2_1							/files/ENCFF853FRF/, /files/ENCFF623AJW/, /files/ENCFF356LFX/, /files/ENCFF246XQQ/, /files/ENCFF451YMU/, /files/ENCFF356TBZ/, /files/ENCFF381IYY/	117398	ENCODE Processing Pipeline	ddc762978a925c48b8c5f6f4633a3b76		https://www.encodeproject.org/files/ENCFF649VNE/@@download/ENCFF649VNE.bed.gz
ENCFF754ZWP	bed narrowPeak	bed	narrowPeak	IDR thresholded peaks	GRCh38	ENCSR000BNW	TF ChIP-seq	/human-donors/ENCDO000AAD/	EFO:0002067	K562	cell line	Homo sapiens										SIX5-human	DNA						2011-07-18	ENCODE		see document		1, 2	1_1, 2_1							/files/ENCFF197BGH/, /files/ENCFF356LFX/, /files/ENCFF993ZYO/, /files/ENCFF188SSQ/, /files/ENCFF540IOH/	63961	ENCODE Processing Pipeline	05f48c9358fcd86e2131dc57b66f0c4c		https://www.encodeproject.org/files/ENCFF754ZWP/@@download/ENCFF754ZWP.bed.gz
ENCFF958OUE	bed narrowPeak	bed	narrowPeak	IDR thresholded peaks	GRCh38	ENCSR000BNT	TF ChIP-seq	/human-donors/ENCDO000AAC/	EFO:0001187	HepG2	cell line	Homo sapiens										YY1-human	DNA						2011-07-18	ENCODE		see document		1, 2	1_1, 2_1							/files/ENCFF622ORU/, /files/ENCFF356LFX/, /files/ENCFF459YUC/, /files/ENCFF423OGY/, /files/ENCFF285GKD/	389684	ENCODE Processing Pipeline	3cc0af849cd8bd8d5619a6560ec1d38d		https://www.encodeproject.org/files/ENCFF958OUE/@@download/ENCFF958OUE.bed.gz
ENCFF837NNR	bed narrowPeak	bed	narrowPeak	IDR thresholded peaks	GRCh38	ENCSR000EFX	TF ChIP-seq	/human-donors/ENCDO000AAD/	EFO:0002067	K562	cell line	Homo sapiens										MAZ-human	DNA						2012-05-14	ENCODE		see document		1, 2	1_1, 2_1							/files/ENCFF356LFX/, /files/ENCFF458AQI/, /files/ENCFF787VTA/, /files/ENCFF396DTD/	720608	ENCODE Processing Pipeline	0f46e360910a07090b382856ea784738		https://www.encodeproject.org/files/ENCFF837NNR/@@download/ENCFF837NNR.bed.gz
ENCFF402DQD	bed narrowPeak	bed	narrowPeak	IDR thresholded peaks	GRCh38	ENCSR000BGR	TF ChIP-seq	/human-donors/ENCDO000AAK/	EFO:0002784	GM12878	cell line	Homo sapiens										PBX3-human	DNA						2011-07-18	ENCODE		see document		1, 2	1_1, 2_1							/files/ENCFF519KIS/, /files/ENCFF356LFX/, /files/ENCFF075XYL/, /files/ENCFF271RCM/, /files/ENCFF114FPE/, /files/ENCFF882OBA/	222293	ENCODE Processing Pipeline	53e0ad8a2cb23cd7a4e744e097ac7c44		https://www.encodeproject.org/files/ENCFF402DQD/@@download/ENCFF402DQD.bed.gz
ENCFF284JVS	bed narrowPeak	bed	narrowPeak	IDR thresholded peaks	GRCh38	ENCSR000BIR	TF ChIP-seq	/human-donors/ENCDO000AAW/	EFO:0003042	H1	cell line	Homo sapiens										SP1-human	DNA						2011-07-18	ENCODE		see document		1, 2	1_1, 2_1							/files/ENCFF735KJJ/, /files/ENCFF595PNZ/, /files/ENCFF356LFX/, /files/ENCFF267MEL/	373356	ENCODE Processing Pipeline	fc62281eb0f727ea0e46c250ee8cfc0c		https://www.encodeproject.org/files/ENCFF284JVS/@@download/ENCFF284JVS.bed.gz
ENCFF937QTP	bed narrowPeak	bed	narrowPeak	IDR thresholded peaks	GRCh38	ENCSR000DNN	TF ChIP-seq	/human-donors/ENCDO000AAK/	EFO:0002784	GM12878	cell line	Homo sapiens										NFYA-human	DNA						2011-10-29	ENCODE		see document		1, 2	1_1, 2_1							/files/ENCFF797PCH/, /files/ENCFF356LFX/, /files/ENCFF278NPZ/, /files/ENCFF863XTX/, /files/ENCFF906LHW/	17933	ENCODE Processing Pipeline	2da4bf1a32c700d20bf803320c9d2986		https://www.encodeproject.org/files/ENCFF937QTP/@@download/ENCFF937QTP.bed.gz
ENCFF087KDW	bed narrowPeak	bed	narrowPeak	IDR thresholded peaks	GRCh38	ENCSR000BUP	TF ChIP-seq	/human-donors/ENCDO000ABB/	EFO:0002713	Panc1	cell line	Homo sapiens										REST-human	DNA						2012-09-10	ENCODE		see document		1, 2	1_1, 2_1							/files/ENCFF300UBI/, /files/ENCFF430AJX/, /files/ENCFF197RFW/, /files/ENCFF356LFX/	123921	ENCODE Processing Pipeline	b772abde9eedd81a5601c6d825f315f0		https://www.encodeproject.org/files/ENCFF087KDW/@@download/ENCFF087KDW.bed.gz
ENCFF718VHT	bed narrowPeak	bed	narrowPeak	IDR thresholded peaks	GRCh38	ENCSR000BNU	TF ChIP-seq	/human-donors/ENCDO000AAD/	EFO:0002067	K562	cell line	Homo sapiens										ATF3-human	DNA						2011-07-18	ENCODE		see document		1, 2	1_1, 2_1							/files/ENCFF407HII/, /files/ENCFF993ZYO/, /files/ENCFF192OYM/, /files/ENCFF197BGH/, /files/ENCFF356LFX/	316585	ENCODE Processing Pipeline	4891d34ef7734b5c2c98a12399724fb3		https://www.encodeproject.org/files/ENCFF718VHT/@@download/ENCFF718VHT.bed.gz
ENCFF869OOK	bed narrowPeak	bed	narrowPeak	IDR thresholded peaks	GRCh38	ENCSR000DMQ	TF ChIP-seq	/human-donors/ENCDO000AAE/	EFO:0001203	MCF-7	cell line	Homo sapiens										MYC-human	DNA						2011-03-17	ENCODE		see document		1, 2	1_1, 2_1							/files/ENCFF356LFX/, /files/ENCFF797MVP/, /files/ENCFF781HEB/, /files/ENCFF269WQR/	569988	ENCODE Processing Pipeline	e8ff20dae88a6e4f7b38af9f0fab22d9		https://www.encodeproject.org/files/ENCFF869OOK/@@download/ENCFF869OOK.bed.gz
ENCFF377XCI	bed narrowPeak	bed	narrowPeak	IDR thresholded peaks	GRCh38	ENCSR000DMM	TF ChIP-seq	/human-donors/ENCDO000AAE/	EFO:0001203	MCF-7	cell line	Homo sapiens										MYC-human	DNA						2012-08-27	ENCODE		see document		1, 2	1_1, 2_1							/files/ENCFF248FYP/, /files/ENCFF899ZPZ/, /files/ENCFF356LFX/, /files/ENCFF797MVP/	465525	ENCODE Processing Pipeline	f8da78219f75f5edbbd7025b5dd187cc		https://www.encodeproject.org/files/ENCFF377XCI/@@download/ENCFF377XCI.bed.gz
ENCFF096JDA	bed narrowPeak	bed	narrowPeak	IDR thresholded peaks	GRCh38	ENCSR000BMN	TF ChIP-seq	/human-donors/ENCDO000AAB/	EFO:0002791	HeLa-S3	cell line	Homo sapiens										REST-human	DNA						2011-07-18	ENCODE		see document		1, 2	1_1, 2_1							/files/ENCFF356LFX/, /files/ENCFF900FCK/, /files/ENCFF847IEB/, /files/ENCFF523WRA/	199355	ENCODE Processing Pipeline	b6b821facdc4a7fe454e74c7d1b22284		https://www.encodeproject.org/files/ENCFF096JDA/@@download/ENCFF096JDA.bed.gz
ENCFF346KIW	bed narrowPeak	bed	narrowPeak	IDR thresholded peaks	GRCh38	ENCSR000ECD	TF ChIP-seq	/human-donors/ENCDO000AAW/	EFO:0003042	H1	cell line	Homo sapiens										USF2-human	DNA						2011-10-29	ENCODE		see document		1, 2	1_1, 2_1							/files/ENCFF757GNE/, /files/ENCFF898XQB/, /files/ENCFF356LFX/, /files/ENCFF972YCC/	153325	ENCODE Processing Pipeline	b4e981f9a19b1eb36b9e60275def7372		https://www.encodeproject.org/files/ENCFF346KIW/@@download/ENCFF346KIW.bed.gz
ENCFF154IVU	bed narrowPeak	bed	narrowPeak	IDR thresholded peaks	GRCh38	ENCSR000EGV	TF ChIP-seq	/human-donors/ENCDO000AAD/	EFO:0002067	K562	cell line	Homo sapiens										BHLHE40-human	DNA						2011-10-29	ENCODE		see document		1, 2	1_1, 2_1							/files/ENCFF985AQS/, /files/ENCFF356LFX/, /files/ENCFF396DTD/, /files/ENCFF757XHW/	471778	ENCODE Processing Pipeline	bfb66f0a22db57fa9e082e89d2950195		https://www.encodeproject.org/files/ENCFF154IVU/@@download/ENCFF154IVU.bed.gz
ENCFF049SMR	bed narrowPeak	bed	narrowPeak	IDR thresholded peaks	GRCh38	ENCSR000DLI	TF ChIP-seq	/human-donors/ENCDO000AAW/	EFO:0003042	H1	cell line	Homo sapiens										MYC-human	DNA						2011-03-17	ENCODE		see document		1	1_1							/files/ENCFF376MST/, /files/ENCFF856UFA/, /files/ENCFF356LFX/, /files/ENCFF229OER/	159	ENCODE Processing Pipeline	2ffaf2f242e9fe88c69f7060e62d583a		https://www.encodeproject.org/files/ENCFF049SMR/@@download/ENCFF049SMR.bed.gz
ENCFF089YRX	bed narrowPeak	bed	narrowPeak	IDR thresholded peaks	GRCh38	ENCSR000BGE	TF ChIP-seq	/human-donors/ENCDO000AAK/	EFO:0002784	GM12878	cell line	Homo sapiens										SRF-human	DNA						2011-07-18	ENCODE		see document		1, 2	1_1, 2_1							/files/ENCFF945KYF/, /files/ENCFF098EHX/, /files/ENCFF356LFX/, /files/ENCFF002PKP/, /files/ENCFF768KPY/	58874	ENCODE Processing Pipeline	884468134d07c65aee27cef511240b1b		https://www.encodeproject.org/files/ENCFF089YRX/@@download/ENCFF089YRX.bed.gz
ENCFF264GAF	bed narrowPeak	bed	narrowPeak	IDR thresholded peaks	GRCh38	ENCSR528PSI	TF ChIP-seq	/human-donors/ENCDO000AAC/	EFO:0001187	HepG2	cell line	Homo sapiens				CRISPR	insertion	{'schema_version': '14', 'aliases': [], 'organism': {'schema_version': '6', '@type': ['Organism', 'Item'], 'name': 'human', 'taxon_id': '9606', 'scientific_name': 'Homo sapiens', '@id': '/organisms/human/', 'uuid': '7745b647-ff15-4ff3-9ced-b897d4e2983c', 'status': 'released'}, 'genes': ['/genes/3131/'], '@type': ['Target', 'Item'], 'name': 'HLF-human', 'label': 'HLF', '@id': '/targets/HLF-human/'…				HLF-human	DNA						2016-10-12	ENCODE		see document		1, 2	1_1, 2_1							/files/ENCFF870WRN/, /files/ENCFF356LFX/, /files/ENCFF730FBR/, /files/ENCFF940MAY/	1122370	ENCODE Processing Pipeline	37437b78720202ea577671cbc72a1ebb		https://www.encodeproject.org/files/ENCFF264GAF/@@download/ENCFF264GAF.bed.gz
ENCFF270GMO	bed narrowPeak	bed	narrowPeak	IDR thresholded peaks	GRCh38	ENCSR000EBY	TF ChIP-seq	/human-donors/ENCDO000AAW/	EFO:0003042	H1	cell line	Homo sapiens										MYC-human	DNA						2012-05-14	ENCODE		see document		1, 2	1_1, 2_1							/files/ENCFF518FYW/, /files/ENCFF091EDT/, /files/ENCFF356LFX/, /files/ENCFF972YCC/	121063	ENCODE Processing Pipeline	88e474b7f470f123a4553defc95cb412		https://www.encodeproject.org/files/ENCFF270GMO/@@download/ENCFF270GMO.bed.gz
ENCFF817TGF	bed narrowPeak	bed	narrowPeak	IDR thresholded peaks	GRCh38	ENCSR000ECB	TF ChIP-seq	/human-donors/ENCDO000AAW/	EFO:0003042	H1	cell line	Homo sapiens										TBP-human	DNA						2011-10-29	ENCODE		see document		1, 2	1_1, 2_1							/files/ENCFF862IJP/, /files/ENCFF356LFX/, /files/ENCFF666XTT/, /files/ENCFF972YCC/	391698	ENCODE Processing Pipeline	28cca779a487d94fa82022be5faf13e2		https://www.encodeproject.org/files/ENCFF817TGF/@@download/ENCFF817TGF.bed.gz
ENCFF630YVJ	bed narrowPeak	bed	narrowPeak	IDR thresholded peaks	GRCh38	ENCSR000BNK	TF ChIP-seq	/human-donors/ENCDO000AAD/	EFO:0002067	K562	cell line	Homo sapiens										CTCFL-human	DNA						2011-07-18	ENCODE		see document		1, 2	1_1, 2_1							/files/ENCFF922FRI/, /files/ENCFF993ZYO/, /files/ENCFF197BGH/, /files/ENCFF168QBJ/, /files/ENCFF356LFX/	232255	ENCODE Processing Pipeline	97ea1ac386447182c29231ee44826b52		https://www.encodeproject.org/files/ENCFF630YVJ/@@download/ENCFF630YVJ.bed.gz
ENCFF399YOO	bed narrowPeak	bed	narrowPeak	IDR thresholded peaks	GRCh38	ENCSR717QSS	TF ChIP-seq	/human-donors/ENCDO000AAC/	EFO:0001187	HepG2	cell line	Homo sapiens				CRISPR	insertion	{'dbxrefs': ['FactorBook:ELK1'], 'aliases': ['michael-snyder:TS-133'], 'organism': {'schema_version': '6', '@type': ['Organism', 'Item'], 'name': 'human', 'taxon_id': '9606', 'scientific_name': 'Homo sapiens', '@id': '/organisms/human/', 'uuid': '7745b647-ff15-4ff3-9ced-b897d4e2983c', 'status': 'released'}, 'genes': ['/genes/2002/'], '@type': ['Target', 'Item'], 'label': 'ELK1', 'title': 'ELK1 (H…				ELK1-human	DNA				formaldehyde		2020-07-08	ENCODE		sonication (generic)		1, 2	1_1, 2_1							/files/ENCFF356LFX/, /files/ENCFF657NDS/, /files/ENCFF933IBE/, /files/ENCFF646XNM/	175548	ENCODE Processing Pipeline	a32b5b5a56744bfe05f189a903807e3d		https://www.encodeproject.org/files/ENCFF399YOO/@@download/ENCFF399YOO.bed.gz
ENCFF128AZO	bed narrowPeak	bed	narrowPeak	IDR thresholded peaks	GRCh38	ENCSR497JLX	TF ChIP-seq	/human-donors/ENCDO000AAC/	EFO:0001187	HepG2	cell line	Homo sapiens				CRISPR	insertion	{'schema_version': '14', 'aliases': [], 'organism': {'schema_version': '6', '@type': ['Organism', 'Item'], 'name': 'human', 'taxon_id': '9606', 'scientific_name': 'Homo sapiens', '@id': '/organisms/human/', 'uuid': '7745b647-ff15-4ff3-9ced-b897d4e2983c', 'status': 'released'}, 'genes': ['/genes/7003/'], '@type': ['Target', 'Item'], 'name': 'TEAD1-human', 'label': 'TEAD1', '@id': '/targets/TEAD1-h…				TEAD1-human	DNA						2016-11-08	ENCODE		see document		1, 2	1_1, 2_1							/files/ENCFF986DUN/, /files/ENCFF723HPB/, /files/ENCFF094MWN/, /files/ENCFF356LFX/	574091	ENCODE Processing Pipeline	9f9a3f2a1f9328af96dce98d6b4dc14e		https://www.encodeproject.org/files/ENCFF128AZO/@@download/ENCFF128AZO.bed.gz
ENCFF372PXU	bed narrowPeak	bed	narrowPeak	IDR thresholded peaks	GRCh38	ENCSR013RNH	TF ChIP-seq	/human-donors/ENCDO000AAC/	EFO:0001187	HepG2	cell line	Homo sapiens				CRISPR	insertion	{'schema_version': '14', 'aliases': [], 'organism': {'schema_version': '6', '@type': ['Organism', 'Item'], 'name': 'human', 'taxon_id': '9606', 'scientific_name': 'Homo sapiens', '@id': '/organisms/human/', 'uuid': '7745b647-ff15-4ff3-9ced-b897d4e2983c', 'status': 'released'}, 'genes': ['/genes/1870/'], '@type': ['Target', 'Item'], 'name': 'E2F2-human', 'label': 'E2F2', '@id': '/targets/E2F2-huma…				E2F2-human	DNA				formaldehyde		2020-07-08	ENCODE		sonication (generic)		1, 2	1_1, 2_1							/files/ENCFF902DKZ/, /files/ENCFF196EKI/, /files/ENCFF356LFX/, /files/ENCFF657NDS/	127597	ENCODE Processing Pipeline	4df029d7991d85e880c252cdebaa9cd0		https://www.encodeproject.org/files/ENCFF372PXU/@@download/ENCFF372PXU.bed.gz
ENCFF716VWY	bed narrowPeak	bed	narrowPeak	IDR thresholded peaks	GRCh38	ENCSR638QYO	TF ChIP-seq	/human-donors/ENCDO000AAZ/	EFO:0001086	A549	cell line	Homo sapiens										SREBF2-human	DNA						2014-07-07	ENCODE			450-650	2, 3	2_1, 3_1							/files/ENCFF011CLH/, /files/ENCFF489JCA/, /files/ENCFF592KNZ/, /files/ENCFF041EOD/, /files/ENCFF356LFX/, /files/ENCFF646ZPF/, /files/ENCFF292KMK/	11842	ENCODE Processing Pipeline	417b6bf6ee61cdb96dcb0eb9d993d505		https://www.encodeproject.org/files/ENCFF716VWY/@@download/ENCFF716VWY.bed.gz
ENCFF486BXB	bed narrowPeak	bed	narrowPeak	IDR thresholded peaks	GRCh38	ENCSR897MYK	TF ChIP-seq	/human-donors/ENCDO000AAZ/	EFO:0001086	A549	cell line	Homo sapiens										SREBF1-human	DNA						2014-07-07	ENCODE			450-650	2, 3	2_1, 3_1							/files/ENCFF356LFX/, /files/ENCFF011CLH/, /files/ENCFF880UWW/, /files/ENCFF009ZFX/, /files/ENCFF646ZPF/, /files/ENCFF041EOD/, /files/ENCFF489JCA/	48918	ENCODE Processing Pipeline	e8fdae44d022956cabc161e94caac66c		https://www.encodeproject.org/files/ENCFF486BXB/@@download/ENCFF486BXB.bed.gz
ENCFF374EFU	bed narrowPeak	bed	narrowPeak	IDR thresholded peaks	GRCh38	ENCSR414TYY	TF ChIP-seq	/human-donors/ENCDO000AAD/	EFO:0002067	K562	cell line	Homo sapiens										RUNX1-human	DNA						2014-07-07	ENCODE			450-650	1, 2	1_1, 2_1							/files/ENCFF399SNQ/, /files/ENCFF936FZX/, /files/ENCFF822ODT/, /files/ENCFF356LFX/, /files/ENCFF546KVR/	72025	ENCODE Processing Pipeline	71c4656ae122c91de801c138c2d82c8c		https://www.encodeproject.org/files/ENCFF374EFU/@@download/ENCFF374EFU.bed.gz
ENCFF904RTN	bed narrowPeak	bed	narrowPeak	IDR thresholded peaks	GRCh38	ENCSR153DWR	TF ChIP-seq	/human-donors/ENCDO000AAD/	EFO:0002067	K562	cell line	Homo sapiens				CRISPR	insertion	{'dbxrefs': ['FactorBook:E2F1'], 'aliases': [], 'organism': {'schema_version': '6', '@type': ['Organism', 'Item'], 'name': 'human', 'taxon_id': '9606', 'scientific_name': 'Homo sapiens', '@id': '/organisms/human/', 'uuid': '7745b647-ff15-4ff3-9ced-b897d4e2983c', 'status': 'released'}, 'genes': ['/genes/1869/'], '@type': ['Target', 'Item'], 'label': 'E2F1', 'title': 'E2F1 (Homo sapiens)', 'investi…				E2F1-human	DNA				formaldehyde		2023-01-06	ENCODE		sonication (generic)		1, 2	1_1, 2_1							/files/ENCFF721LSL/, /files/ENCFF193ODF/, /files/ENCFF356LFX/, /files/ENCFF183WQN/	190916	ENCODE Processing Pipeline	a8a5d2c4db7a6c55fa80dafdb243d56b		https://www.encodeproject.org/files/ENCFF904RTN/@@download/ENCFF904RTN.bed.gz
ENCFF946CTR	bed narrowPeak	bed	narrowPeak	IDR thresholded peaks	GRCh38	ENCSR516SWI	TF ChIP-seq	/human-donors/ENCDO000AAD/	EFO:0002067	K562	cell line	Homo sapiens				CRISPR	insertion	{'dbxrefs': ['FactorBook:NR2C2'], 'aliases': [], 'organism': {'schema_version': '6', '@type': ['Organism', 'Item'], 'name': 'human', 'taxon_id': '9606', 'scientific_name': 'Homo sapiens', '@id': '/organisms/human/', 'uuid': '7745b647-ff15-4ff3-9ced-b897d4e2983c', 'status': 'released'}, 'genes': ['/genes/7182/'], '@type': ['Target', 'Item'], 'label': 'NR2C2', 'title': 'NR2C2 (Homo sapiens)', 'inve…				NR2C2-human	DNA				formaldehyde		2022-08-15	ENCODE		sonication (generic)		1, 2	1_1, 2_1							/files/ENCFF372LDG/, /files/ENCFF986BIP/, /files/ENCFF834NVD/, /files/ENCFF356LFX/	182066	ENCODE Processing Pipeline	172dc18808518597204fb4184259ef1d		https://www.encodeproject.org/files/ENCFF946CTR/@@download/ENCFF946CTR.bed.gz
ENCFF970QKS	bed narrowPeak	bed	narrowPeak	IDR thresholded peaks	GRCh38	ENCSR471WXT	TF ChIP-seq	/human-donors/ENCDO000AAD/	EFO:0002067	K562	cell line	Homo sapiens				CRISPR	insertion	{'dbxrefs': ['FactorBook:CREB1'], 'aliases': [], 'organism': {'schema_version': '6', '@type': ['Organism', 'Item'], 'name': 'human', 'taxon_id': '9606', 'scientific_name': 'Homo sapiens', '@id': '/organisms/human/', 'uuid': '7745b647-ff15-4ff3-9ced-b897d4e2983c', 'status': 'released'}, 'genes': ['/genes/1385/'], '@type': ['Target', 'Item'], 'label': 'CREB1', 'title': 'CREB1 (Homo sapiens)', 'inve…				CREB1-human	DNA				formaldehyde		2022-08-31	ENCODE		sonication (generic)		1, 2	1_1, 2_1							/files/ENCFF028PJB/, /files/ENCFF356LFX/, /files/ENCFF687NMX/, /files/ENCFF543OJK/	330387	ENCODE Processing Pipeline	b6a703a3fdae9bf862db17e47c79bc6d		https://www.encodeproject.org/files/ENCFF970QKS/@@download/ENCFF970QKS.bed.gz
ENCFF192ASP	bed narrowPeak	bed	narrowPeak	IDR thresholded peaks	GRCh38	ENCSR869IUD	TF ChIP-seq	/human-donors/ENCDO000AAD/	EFO:0002067	K562	cell line	Homo sapiens										ATF2-human	DNA						2016-07-08	ENCODE			450-650	1, 2	1_1, 2_1							/files/ENCFF003WWR/, /files/ENCFF905GIF/, /files/ENCFF936FZX/, /files/ENCFF037WIZ/, /files/ENCFF970CZZ/, /files/ENCFF356LFX/, /files/ENCFF822ODT/	746351	ENCODE Processing Pipeline	e9d7a9a46cebcb22d4a8c53971517df1		https://www.encodeproject.org/files/ENCFF192ASP/@@download/ENCFF192ASP.bed.gz
ENCFF497SIC	bed narrowPeak	bed	narrowPeak	IDR thresholded peaks	GRCh38	ENCSR767NGL	TF ChIP-seq	/human-donors/ENCDO000AAC/	EFO:0001187	HepG2	cell line	Homo sapiens				CRISPR	insertion	{'dbxrefs': ['FactorBook:FOSL1'], 'aliases': [], 'organism': {'schema_version': '6', '@type': ['Organism', 'Item'], 'name': 'human', 'taxon_id': '9606', 'scientific_name': 'Homo sapiens', '@id': '/organisms/human/', 'uuid': '7745b647-ff15-4ff3-9ced-b897d4e2983c', 'status': 'released'}, 'genes': ['/genes/8061/'], '@type': ['Target', 'Item'], 'label': 'FOSL1', 'title': 'FOSL1 (Homo sapiens)', 'inve…				FOSL1-human	DNA				formaldehyde		2021-08-13	ENCODE		sonication (generic)		1, 2	1_1, 2_1							/files/ENCFF154ZSJ/, /files/ENCFF657NDS/, /files/ENCFF689QGQ/, /files/ENCFF356LFX/	159326	ENCODE Processing Pipeline	9339388611df7b261ad829b72b9ae093		https://www.encodeproject.org/files/ENCFF497SIC/@@download/ENCFF497SIC.bed.gz
ENCFF502RNC	bed narrowPeak	bed	narrowPeak	IDR thresholded peaks	GRCh38	ENCSR000BSC	TF ChIP-seq	/human-donors/ENCDO000ABE/	EFO:0002824	HCT116	cell line	Homo sapiens										SRF-human	DNA						2012-09-10	ENCODE		see document		1, 2	1_1, 2_1							/files/ENCFF245YMZ/, /files/ENCFF356LFX/, /files/ENCFF790YEB/, /files/ENCFF943ATG/, /files/ENCFF093SRX/	191836	ENCODE Processing Pipeline	e176ff58cb133a661eb3abacb507c606		https://www.encodeproject.org/files/ENCFF502RNC/@@download/ENCFF502RNC.bed.gz
ENCFF700TAS	bed narrowPeak	bed	narrowPeak	IDR thresholded peaks	GRCh38	ENCSR000BQT	TF ChIP-seq	/human-donors/ENCDO000AAK/	EFO:0002784	GM12878	cell line	Homo sapiens										TCF3-human	DNA						2012-02-29	ENCODE		see document		1, 2	1_1, 2_1							/files/ENCFF519KIS/, /files/ENCFF882OBA/, /files/ENCFF356LFX/, /files/ENCFF121KBC/, /files/ENCFF986FIK/, /files/ENCFF075XYL/	306991	ENCODE Processing Pipeline	7a7c752dbcd858b11072a51beb444705		https://www.encodeproject.org/files/ENCFF700TAS/@@download/ENCFF700TAS.bed.gz
ENCFF978KGB	bed narrowPeak	bed	narrowPeak	IDR thresholded peaks	GRCh38	ENCSR000BSN	TF ChIP-seq	/human-donors/ENCDO000AAW/	EFO:0003042	H1	cell line	Homo sapiens										CREB1-human	DNA						2012-09-10	ENCODE		see document		1, 2	1_1, 2_1							/files/ENCFF723CXP/, /files/ENCFF356LFX/, /files/ENCFF855LUO/, /files/ENCFF894EQJ/, /files/ENCFF618AQB/	358032	ENCODE Processing Pipeline	fc8296ce9b1cd964d7b121db26f0d5a9		https://www.encodeproject.org/files/ENCFF978KGB/@@download/ENCFF978KGB.bed.gz
ENCFF656PGC	bed narrowPeak	bed	narrowPeak	IDR thresholded peaks	GRCh38	ENCSR490AMH	TF ChIP-seq	/human-donors/ENCDO000AAC/	EFO:0001187	HepG2	cell line	Homo sapiens				CRISPR	insertion	{'dbxrefs': ['FactorBook:FOXA2'], 'aliases': [], 'organism': {'schema_version': '6', '@type': ['Organism', 'Item'], 'name': 'human', 'taxon_id': '9606', 'scientific_name': 'Homo sapiens', '@id': '/organisms/human/', 'uuid': '7745b647-ff15-4ff3-9ced-b897d4e2983c', 'status': 'released'}, 'genes': ['/genes/3170/'], '@type': ['Target', 'Item'], 'label': 'FOXA2', 'title': 'FOXA2 (Homo sapiens)', 'inve…				FOXA2-human	DNA				formaldehyde		2020-07-09	ENCODE		sonication (generic)		1, 2	1_1, 2_1							/files/ENCFF723HPB/, /files/ENCFF356LFX/, /files/ENCFF463OKE/, /files/ENCFF055CHF/	749537	ENCODE Processing Pipeline	34c85abf1024445818c7956374014327		https://www.encodeproject.org/files/ENCFF656PGC/@@download/ENCFF656PGC.bed.gz
ENCFF806AQE	bed narrowPeak	bed	narrowPeak	IDR thresholded peaks	GRCh38	ENCSR000EDG	TF ChIP-seq	/human-donors/ENCDO000AAB/	EFO:0002791	HeLa-S3	cell line	Homo sapiens										JUN-human	DNA						2011-10-29	ENCODE		see document		1, 2	1_1, 2_1							/files/ENCFF989ZLF/, /files/ENCFF356LFX/, /files/ENCFF982ZLA/, /files/ENCFF663UJV/	402452	ENCODE Processing Pipeline	65a6e54e3767671af5ef55b35cf7ec6e		https://www.encodeproject.org/files/ENCFF806AQE/@@download/ENCFF806AQE.bed.gz
ENCFF963FVR	bed narrowPeak	bed	narrowPeak	IDR thresholded peaks	GRCh38	ENCSR000BSD	TF ChIP-seq	/human-donors/ENCDO000ABE/	EFO:0002824	HCT116	cell line	Homo sapiens										CEBPB-human	DNA						2012-09-10	ENCODE		see document		1, 2	1_1, 2_1							/files/ENCFF356LFX/, /files/ENCFF473QXO/, /files/ENCFF901MDN/, /files/ENCFF943ATG/, /files/ENCFF790YEB/	319264	ENCODE Processing Pipeline	32d02c70bc1c1c193e66b59dff7b4719		https://www.encodeproject.org/files/ENCFF963FVR/@@download/ENCFF963FVR.bed.gz
ENCFF885PQR	bed narrowPeak	bed	narrowPeak	IDR thresholded peaks	GRCh38	ENCSR000BRY	TF ChIP-seq	/human-donors/ENCDO000AAW/	EFO:0003042	H1	cell line	Homo sapiens										TEAD4-human	DNA						2012-09-10	ENCODE		see document		1, 2	1_1, 2_1							/files/ENCFF886PFV/, /files/ENCFF345FFX/, /files/ENCFF855LUO/, /files/ENCFF618AQB/, /files/ENCFF356LFX/	391520	ENCODE Processing Pipeline	4e0d0dd4f67b5213c0a9a9112a9972ef		https://www.encodeproject.org/files/ENCFF885PQR/@@download/ENCFF885PQR.bed.gz
ENCFF115KRO	bed narrowPeak	bed	narrowPeak	IDR thresholded peaks	GRCh38	ENCSR000EWX	TF ChIP-seq	/human-donors/ENCDO000AAE/	EFO:0001203	MCF-7	cell line	Homo sapiens					insertion	{'dbxrefs': ['FactorBook:E2F1'], 'aliases': [], 'organism': {'schema_version': '6', '@type': ['Organism', 'Item'], 'name': 'human', 'taxon_id': '9606', 'scientific_name': 'Homo sapiens', '@id': '/organisms/human/', 'uuid': '7745b647-ff15-4ff3-9ced-b897d4e2983c', 'status': 'released'}, 'genes': ['/genes/1869/'], '@type': ['Target', 'Item'], 'label': 'E2F1', 'title': 'E2F1 (Homo sapiens)', 'investi…				E2F1-human	DNA						2011-10-29	ENCODE		see document		1, 2	1_1, 2_1							/files/ENCFF178AAA/, /files/ENCFF238STO/, /files/ENCFF506VER/, /files/ENCFF851FBB/, /files/ENCFF356LFX/	609884	ENCODE Processing Pipeline	eeacedeabd905942553703034969b287		https://www.encodeproject.org/files/ENCFF115KRO/@@download/ENCFF115KRO.bed.gz
ENCFF328SRN	bed narrowPeak	bed	narrowPeak	IDR thresholded peaks	GRCh38	ENCSR416HDG	TF ChIP-seq	/human-donors/ENCDO000AAC/	EFO:0001187	HepG2	cell line	Homo sapiens				CRISPR	insertion	{'dbxrefs': ['FactorBook:RXRA'], 'aliases': [], 'organism': {'schema_version': '6', '@type': ['Organism', 'Item'], 'name': 'human', 'taxon_id': '9606', 'scientific_name': 'Homo sapiens', '@id': '/organisms/human/', 'uuid': '7745b647-ff15-4ff3-9ced-b897d4e2983c', 'status': 'released'}, 'genes': ['/genes/6256/'], '@type': ['Target', 'Item'], 'label': 'RXRA', 'title': 'RXRA (Homo sapiens)', 'investi…				RXRA-human	DNA				formaldehyde		2020-08-14	ENCODE		sonication (generic)		1, 2	1_1, 2_1							/files/ENCFF356LFX/, /files/ENCFF587GXH/, /files/ENCFF723HPB/, /files/ENCFF935LNK/	570407	ENCODE Processing Pipeline	bc887fddcd5660d1e6eb7af230b0e3bc		https://www.encodeproject.org/files/ENCFF328SRN/@@download/ENCFF328SRN.bed.gz
ENCFF948RVA	bed narrowPeak	bed	narrowPeak	IDR thresholded peaks	GRCh38	ENCSR000BMO	TF ChIP-seq	/human-donors/ENCDO000AAC/	EFO:0001187	HepG2	cell line	Homo sapiens										FOXA1-human	DNA						2011-07-18	ENCODE		see document		1, 2	1_1, 2_1							/files/ENCFF527WLW/, /files/ENCFF582ERN/, /files/ENCFF875HPK/, /files/ENCFF285GKD/, /files/ENCFF356LFX/, /files/ENCFF550UCJ/, /files/ENCFF459YUC/	872569	ENCODE Processing Pipeline	87a9b465042871f0196c509407c1bb44		https://www.encodeproject.org/files/ENCFF948RVA/@@download/ENCFF948RVA.bed.gz
ENCFF600MKH	bed narrowPeak	bed	narrowPeak	IDR thresholded peaks	GRCh38	ENCSR000BSF	TF ChIP-seq	/human-donors/ENCDO000ABE/	EFO:0002824	HCT116	cell line	Homo sapiens										SP1-human	DNA						2012-09-10	ENCODE		see document		1, 2	1_1, 2_1							/files/ENCFF943ATG/, /files/ENCFF077WNU/, /files/ENCFF790YEB/, /files/ENCFF182BZO/, /files/ENCFF356LFX/	530330	ENCODE Processing Pipeline	bcc3d0fff72583585f282f1a7270fc8e		https://www.encodeproject.org/files/ENCFF600MKH/@@download/ENCFF600MKH.bed.gz
ENCFF355HRT	bed narrowPeak	bed	narrowPeak	IDR thresholded peaks	GRCh38	ENCSR800JRG	TF ChIP-seq	/human-donors/ENCDO000AAC/	EFO:0001187	HepG2	cell line	Homo sapiens				CRISPR	insertion	{'dbxrefs': ['FactorBook:TEAD4'], 'aliases': [], 'organism': {'schema_version': '6', '@type': ['Organism', 'Item'], 'name': 'human', 'taxon_id': '9606', 'scientific_name': 'Homo sapiens', '@id': '/organisms/human/', 'uuid': '7745b647-ff15-4ff3-9ced-b897d4e2983c', 'status': 'released'}, 'genes': ['/genes/7004/'], '@type': ['Target', 'Item'], 'label': 'TEAD4', 'title': 'TEAD4 (Homo sapiens)', 'inve…				TEAD4-human	DNA				formaldehyde		2020-07-09	ENCODE		sonication (generic)		1, 2	1_1, 2_1							/files/ENCFF005QQU/, /files/ENCFF356LFX/, /files/ENCFF942JPJ/, /files/ENCFF723HPB/	344426	ENCODE Processing Pipeline	4c4810abfb924ffd59eaff45f9a60a37		https://www.encodeproject.org/files/ENCFF355HRT/@@download/ENCFF355HRT.bed.gz
ENCFF174AVU	bed narrowPeak	bed	narrowPeak	IDR thresholded peaks	GRCh38	ENCSR000BSI	TF ChIP-seq	/human-donors/ENCDO000AAW/	EFO:0003042	H1	cell line	Homo sapiens										E2F6-human	DNA						2012-09-10	ENCODE		see document		1, 2	1_1, 2_1							/files/ENCFF356LFX/, /files/ENCFF082PHI/, /files/ENCFF618AQB/, /files/ENCFF041BDC/, /files/ENCFF855LUO/	524026	ENCODE Processing Pipeline	b95060a21787373240a3e980ca76f4bb		https://www.encodeproject.org/files/ENCFF174AVU/@@download/ENCFF174AVU.bed.gz
ENCFF214KLO	bed narrowPeak	bed	narrowPeak	IDR thresholded peaks	GRCh38	ENCSR000BSH	TF ChIP-seq	/human-donors/ENCDO000ABE/	EFO:0002824	HCT116	cell line	Homo sapiens										MAX-human	DNA						2012-09-10	ENCODE		see document		1, 2	1_1, 2_1							/files/ENCFF356LFX/, /files/ENCFF642UGM/, /files/ENCFF790YEB/, /files/ENCFF292ALA/, /files/ENCFF943ATG/	600186	ENCODE Processing Pipeline	b5a64a54826d32accf81c308fbf896f0		https://www.encodeproject.org/files/ENCFF214KLO/@@download/ENCFF214KLO.bed.gz
ENCFF509ZLE	bed narrowPeak	bed	narrowPeak	IDR thresholded peaks	GRCh38	ENCSR000EWM	TF ChIP-seq	/human-donors/ENCDO000AAD/	EFO:0002067	K562	cell line	Homo sapiens										GATA1-human	DNA						2011-10-29	ENCODE		see document		1, 2	1_1, 2_1							/files/ENCFF356LFX/, /files/ENCFF355LXQ/, /files/ENCFF773OHD/, /files/ENCFF046XWJ/	75540	ENCODE Processing Pipeline	a1f4a7e97d8df841a987580cc99303ee		https://www.encodeproject.org/files/ENCFF509ZLE/@@download/ENCFF509ZLE.bed.gz
ENCFF257FUV	bed narrowPeak	bed	narrowPeak	IDR thresholded peaks	GRCh38	ENCSR000BQV	TF ChIP-seq	/human-donors/ENCDO000AAW/	EFO:0003042	H1	cell line	Homo sapiens										SP4-human	DNA						2012-02-29	ENCODE		see document		1, 2	1_1, 2_1							/files/ENCFF544THU/, /files/ENCFF043RAX/, /files/ENCFF356LFX/, /files/ENCFF855LUO/, /files/ENCFF618AQB/	138857	ENCODE Processing Pipeline	fb832c8e033746379c5dbc8c6a14a181		https://www.encodeproject.org/files/ENCFF257FUV/@@download/ENCFF257FUV.bed.gz
ENCFF050QMU	bed narrowPeak	bed	narrowPeak	IDR thresholded peaks	GRCh38	ENCSR000BLV	TF ChIP-seq	/human-donors/ENCDO000AAC/	EFO:0001187	HepG2	cell line	Homo sapiens										SRF-human	DNA						2011-07-18	ENCODE		see document		1, 2	1_1, 2_1							/files/ENCFF380UUO/, /files/ENCFF292VMV/, /files/ENCFF356LFX/, /files/ENCFF285GKD/, /files/ENCFF459YUC/	120625	ENCODE Processing Pipeline	f7887c030ccc5d540e3b4626234c018d		https://www.encodeproject.org/files/ENCFF050QMU/@@download/ENCFF050QMU.bed.gz
ENCFF214SNH	bed narrowPeak	bed	narrowPeak	IDR thresholded peaks	GRCh38	ENCSR228ELU	TF ChIP-seq	/human-donors/ENCDO000AAD/	EFO:0002067	K562	cell line	Homo sapiens				CRISPR	insertion	{'schema_version': '14', 'aliases': [], 'organism': {'schema_version': '6', '@type': ['Organism', 'Item'], 'name': 'human', 'taxon_id': '9606', 'scientific_name': 'Homo sapiens', '@id': '/organisms/human/', 'uuid': '7745b647-ff15-4ff3-9ced-b897d4e2983c', 'status': 'released'}, 'genes': ['/genes/7003/'], '@type': ['Target', 'Item'], 'name': 'TEAD1-human', 'label': 'TEAD1', '@id': '/targets/TEAD1-h…				TEAD1-human	DNA				formaldehyde		2022-01-13	ENCODE		sonication (generic)		1, 2	1_1, 2_1							/files/ENCFF604PVE/, /files/ENCFF932FOK/, /files/ENCFF872HPF/, /files/ENCFF356LFX/	330511	ENCODE Processing Pipeline	a864ccf68ff3ca9e7539f90ef7208260		https://www.encodeproject.org/files/ENCFF214SNH/@@download/ENCFF214SNH.bed.gz
ENCFF642BLI	bed narrowPeak	bed	narrowPeak	IDR thresholded peaks	GRCh38	ENCSR015LYB	TF ChIP-seq	/human-donors/ENCDO000AAC/	EFO:0001187	HepG2	cell line	Homo sapiens				CRISPR	insertion	{'schema_version': '14', 'aliases': [], 'organism': {'schema_version': '6', '@type': ['Organism', 'Item'], 'name': 'human', 'taxon_id': '9606', 'scientific_name': 'Homo sapiens', '@id': '/organisms/human/', 'uuid': '7745b647-ff15-4ff3-9ced-b897d4e2983c', 'status': 'released'}, 'genes': ['/genes/23119/'], '@type': ['Target', 'Item'], 'name': 'HIC2-human', 'label': 'HIC2', '@id': '/targets/HIC2-hum…				HIC2-human	DNA				formaldehyde		2022-03-28	ENCODE		sonication (generic)		1, 2	1_1, 2_1							/files/ENCFF814XWA/, /files/ENCFF741MBT/, /files/ENCFF356LFX/, /files/ENCFF678WPD/	306365	ENCODE Processing Pipeline	2b0650843d3cd00a637c2b2def51f116		https://www.encodeproject.org/files/ENCFF642BLI/@@download/ENCFF642BLI.bed.gz
ENCFF683WRK	bed narrowPeak	bed	narrowPeak	IDR thresholded peaks	GRCh38	ENCSR731LHZ	TF ChIP-seq	/human-donors/ENCDO000AAD/	EFO:0002067	K562	cell line	Homo sapiens										E4F1-human	DNA						2018-01-26	ENCODE			450-650	1, 2	1_1, 2_1							/files/ENCFF031LUH/, /files/ENCFF356LFX/, /files/ENCFF936FZX/, /files/ENCFF822ODT/, /files/ENCFF501IWC/	611784	ENCODE Processing Pipeline	7ca634cee87a672af51a24decd4e30f3		https://www.encodeproject.org/files/ENCFF683WRK/@@download/ENCFF683WRK.bed.gz
ENCFF197SXI	bed narrowPeak	bed	narrowPeak	IDR thresholded peaks	GRCh38	ENCSR788DXU	TF ChIP-seq	/human-donors/ENCDO000AAD/	EFO:0002067	K562	cell line	Homo sapiens				CRISPR	insertion	{'schema_version': '14', 'aliases': [], 'organism': {'schema_version': '6', '@type': ['Organism', 'Item'], 'name': 'human', 'taxon_id': '9606', 'scientific_name': 'Homo sapiens', '@id': '/organisms/human/', 'uuid': '7745b647-ff15-4ff3-9ced-b897d4e2983c', 'status': 'released'}, 'genes': ['/genes/3171/'], '@type': ['Target', 'Item'], 'name': 'FOXA3-human', 'label': 'FOXA3', '@id': '/targets/FOXA3-h…				FOXA3-human	DNA				formaldehyde		2022-01-13	ENCODE		sonication (generic)		1, 2	1_1, 2_1							/files/ENCFF604PVE/, /files/ENCFF275RQB/, /files/ENCFF356LFX/, /files/ENCFF804ITG/	227558	ENCODE Processing Pipeline	9d7cadf2a30e0095778a7db5ac3dfdd2		https://www.encodeproject.org/files/ENCFF197SXI/@@download/ENCFF197SXI.bed.gz
ENCFF303CVC	bed narrowPeak	bed	narrowPeak	IDR thresholded peaks	GRCh38	ENCSR817FMN	TF ChIP-seq	/human-donors/ENCDO000AAD/	EFO:0002067	K562	cell line	Homo sapiens				CRISPR	insertion	{'dbxrefs': ['FactorBook:TEAD4'], 'aliases': [], 'organism': {'schema_version': '6', '@type': ['Organism', 'Item'], 'name': 'human', 'taxon_id': '9606', 'scientific_name': 'Homo sapiens', '@id': '/organisms/human/', 'uuid': '7745b647-ff15-4ff3-9ced-b897d4e2983c', 'status': 'released'}, 'genes': ['/genes/7004/'], '@type': ['Target', 'Item'], 'label': 'TEAD4', 'title': 'TEAD4 (Homo sapiens)', 'inve…				TEAD4-human	DNA				formaldehyde		2022-01-13	ENCODE		sonication (generic)		1, 2	1_1, 2_1							/files/ENCFF919CDT/, /files/ENCFF604PVE/, /files/ENCFF356LFX/, /files/ENCFF217UCM/	74229	ENCODE Processing Pipeline	3ac930fb7df2fdcfd0236e8c01776281		https://www.encodeproject.org/files/ENCFF303CVC/@@download/ENCFF303CVC.bed.gz
ENCFF260APL	bed narrowPeak	bed	narrowPeak	IDR thresholded peaks	GRCh38	ENCSR171FUX	TF ChIP-seq	/human-donors/ENCDO000AAC/	EFO:0001187	HepG2	cell line	Homo sapiens										FOXK2-human	DNA						2016-04-22	ENCODE			450-650	1, 2	1_1, 2_1							/files/ENCFF243SVA/, /files/ENCFF622QQU/, /files/ENCFF486GGM/, /files/ENCFF356LFX/, /files/ENCFF900CKG/, /files/ENCFF310JPC/, /files/ENCFF423ZRC/	159086	ENCODE Processing Pipeline	ddf7d58963587e5c6d4e624083b7fa61		https://www.encodeproject.org/files/ENCFF260APL/@@download/ENCFF260APL.bed.gz
ENCFF089XCL	bed narrowPeak	bed	narrowPeak	IDR thresholded peaks	GRCh38	ENCSR580HOI	TF ChIP-seq	/human-donors/ENCDO000AAC/	EFO:0001187	HepG2	cell line	Homo sapiens				CRISPR	insertion	{'schema_version': '14', 'aliases': ['michael-snyder:TS-220'], 'organism': {'schema_version': '6', '@type': ['Organism', 'Item'], 'name': 'human', 'taxon_id': '9606', 'scientific_name': 'Homo sapiens', '@id': '/organisms/human/', 'uuid': '7745b647-ff15-4ff3-9ced-b897d4e2983c', 'status': 'released'}, 'genes': ['/genes/5970/'], '@type': ['Target', 'Item'], 'name': 'RELA-human', 'label': 'RELA', '@i…				RELA-human	DNA				formaldehyde		2020-07-09	ENCODE		sonication (generic)		1, 2	1_1, 2_1							/files/ENCFF356LFX/, /files/ENCFF827ASV/, /files/ENCFF723HPB/, /files/ENCFF170HCI/	115744	ENCODE Processing Pipeline	acfcfe54749d54908f67e8148f993f2b		https://www.encodeproject.org/files/ENCFF089XCL/@@download/ENCFF089XCL.bed.gz
ENCFF510SAT	bed narrowPeak	bed	narrowPeak	IDR thresholded peaks	GRCh38	ENCSR310OZS	TF ChIP-seq	/human-donors/ENCDO000AAC/	EFO:0001187	HepG2	cell line	Homo sapiens				CRISPR	insertion	{'schema_version': '14', 'aliases': [], 'organism': {'schema_version': '6', '@type': ['Organism', 'Item'], 'name': 'human', 'taxon_id': '9606', 'scientific_name': 'Homo sapiens', '@id': '/organisms/human/', 'uuid': '7745b647-ff15-4ff3-9ced-b897d4e2983c', 'status': 'released'}, 'genes': ['/genes/2516/'], '@type': ['Target', 'Item'], 'name': 'NR5A1-human', 'label': 'NR5A1', '@id': '/targets/NR5A1-h…				NR5A1-human	DNA				formaldehyde		2020-07-08	ENCODE		sonication (generic)		1, 2	1_1, 2_1							/files/ENCFF657NDS/, /files/ENCFF747SNF/, /files/ENCFF356LFX/, /files/ENCFF977BKY/	503557	ENCODE Processing Pipeline	6925c0b7e940a50b39ea1a6aaa2ce99c		https://www.encodeproject.org/files/ENCFF510SAT/@@download/ENCFF510SAT.bed.gz
ENCFF737MXG	bed narrowPeak	bed	narrowPeak	IDR thresholded peaks	GRCh38	ENCSR551QJT	TF ChIP-seq	/human-donors/ENCDO000AAC/	EFO:0001187	HepG2	cell line	Homo sapiens				CRISPR	insertion	{'dbxrefs': ['FactorBook:THRA'], 'aliases': [], 'organism': {'schema_version': '6', '@type': ['Organism', 'Item'], 'name': 'human', 'taxon_id': '9606', 'scientific_name': 'Homo sapiens', '@id': '/organisms/human/', 'uuid': '7745b647-ff15-4ff3-9ced-b897d4e2983c', 'status': 'released'}, 'genes': ['/genes/7067/'], '@type': ['Target', 'Item'], 'label': 'THRA', 'title': 'THRA (Homo sapiens)', 'investi…				THRA-human	DNA				formaldehyde		2020-07-09	ENCODE		sonication (generic)		1, 2	1_1, 2_1							/files/ENCFF723HPB/, /files/ENCFF124QFX/, /files/ENCFF356LFX/, /files/ENCFF184YMR/	489448	ENCODE Processing Pipeline	50c975dde97a6749756d120f79be91e8		https://www.encodeproject.org/files/ENCFF737MXG/@@download/ENCFF737MXG.bed.gz
ENCFF643LFY	bed narrowPeak	bed	narrowPeak	IDR thresholded peaks	GRCh38	ENCSR849TMV	TF ChIP-seq	/human-donors/ENCDO000AAC/	EFO:0001187	HepG2	cell line	Homo sapiens				CRISPR	insertion	{'dbxrefs': ['FactorBook:SIX4'], 'aliases': ['michael-snyder:TS-1252'], 'organism': {'schema_version': '6', '@type': ['Organism', 'Item'], 'name': 'human', 'taxon_id': '9606', 'scientific_name': 'Homo sapiens', '@id': '/organisms/human/', 'uuid': '7745b647-ff15-4ff3-9ced-b897d4e2983c', 'status': 'released'}, 'genes': ['/genes/51804/'], '@type': ['Target', 'Item'], 'label': 'SIX4', 'title': 'SIX4 …				SIX4-human	DNA				formaldehyde		2020-07-09	ENCODE		sonication (generic)		1, 2	1_1, 2_1							/files/ENCFF977MKU/, /files/ENCFF356LFX/, /files/ENCFF723HPB/, /files/ENCFF389RNU/	229480	ENCODE Processing Pipeline	e1d434266d3f7bb35b526f849af69513		https://www.encodeproject.org/files/ENCFF643LFY/@@download/ENCFF643LFY.bed.gz
ENCFF081USG	bed narrowPeak	bed	narrowPeak	IDR thresholded peaks	GRCh38	ENCSR865RXA	TF ChIP-seq	/human-donors/ENCDO000AAC/	EFO:0001187	HepG2	cell line	Homo sapiens				CRISPR	insertion	{'dbxrefs': ['FactorBook:FOXA1'], 'aliases': ['michael-snyder:TS-177'], 'organism': {'schema_version': '6', '@type': ['Organism', 'Item'], 'name': 'human', 'taxon_id': '9606', 'scientific_name': 'Homo sapiens', '@id': '/organisms/human/', 'uuid': '7745b647-ff15-4ff3-9ced-b897d4e2983c', 'status': 'released'}, 'genes': ['/genes/3169/'], '@type': ['Target', 'Item'], 'label': 'FOXA1', 'title': 'FOXA1…				FOXA1-human	DNA				formaldehyde		2020-07-09	ENCODE		sonication (generic)		1, 2	1_1, 2_1							/files/ENCFF759VRA/, /files/ENCFF356LFX/, /files/ENCFF280BKL/, /files/ENCFF723HPB/	534210	ENCODE Processing Pipeline	6dfce171fa90264fa364194fc0808b89		https://www.encodeproject.org/files/ENCFF081USG/@@download/ENCFF081USG.bed.gz
ENCFF823RYG	bed narrowPeak	bed	narrowPeak	IDR thresholded peaks	GRCh38	ENCSR000BNN	TF ChIP-seq	/human-donors/ENCDO000AAD/	EFO:0002067	K562	cell line	Homo sapiens										THAP1-human	DNA						2011-07-18	ENCODE		see document		1, 2	1_1, 2_1							/files/ENCFF356LFX/, /files/ENCFF197BGH/, /files/ENCFF993ZYO/, /files/ENCFF105KNM/, /files/ENCFF528NBY/	86324	ENCODE Processing Pipeline	236fec73d8ae2cabbea63a1a527bcdce		https://www.encodeproject.org/files/ENCFF823RYG/@@download/ENCFF823RYG.bed.gz
[truncated: 1,140 more rows]
[truncated: 9 more columns]
